# Supplementary material for: Control of epithelial tissue organization by mRNA localization
Source: Nat Commun. 2025 Jun 5;16:5216. doi: 10.1038/s41467-025-60532-8 (PMC12141530; doi:10.1038/s41467-025-60532-8)
Supplement: Supplementary file 7 — Supplementary Code 1 [file 41467_2025_60532_MOESM7_ESM.txt]

//This script extracts extracts the flourescent signal depicting the basal cell membrane and detections spatial variation in that basal cell membrane.
//To use this script proceeds as follows:
//1) import an image for analysis and make sure it is imported as a composite image then turn off the channels you do not want to threshold.
//The images this software is used on typically has the integrin alpha 6 staining in Ch.2
//2) Right click the FIJI line tool and select "Segmented Line"
//3) Double click the segmented line tool that has appears on the FIJI tool bar and set the line width to 120 pixels. 
//Note: This is the number of pixels above and below the manual line the script will extract
//4) draw a segmented line along the upper "grooves" of the interdigitations, following the basal cell membrane as accurately as possible.
//Make sure that the line includes visual interdigitations as much as possible
//Note: *** below indicates a line of code that may need to be toggled on and off depending on how FIJI set the background vs. foreground.
//The basal cell membrane should be in the foreground and be white

run("Straighten...", "line=120");//Straigten manually annoated basal cell membrane, the number in this script indcates the total vertical size of the ROI (60 pix above and below the manual line)
rename("x");
run("Threshold");//threshold image
setOption("BlackBackground", true);
//run("Invert");//***Toggle the first // on this line depending on how FIJI sets the foreground vs. background


run("Skeletonize");
run("Analyze Particles...", "size=0.20-Infinity show=[Bare Outlines]");//Removes small skeletonized fragments
run("Invert");
run("Skeletonize");//This is necessary to convert from a drawing back to a binariezed image
close("x");
selectImage("Drawing of x");

run("Points from Mask");
getSelectionCoordinates(xpoints,ypoints);//collects the x- and y- positions of the binarized image

Array.sort(xpoints,ypoints);// sorts array by x points
//Array.show("coord",xpoints,ypoints);
Array.getStatistics(xpoints, minx, maxx, meanx, stdDevx);//gets the min and max values of the x and y points

uniquex=newArray();//these are empty arrays that will be filled with unique x and y pairs. This is necessary because there are mutliple y coordinates per
//x-coordinate. The below loop will choose the y point that is closest to the bottom of a given x-point.
uniquey=newArray();

for(i = 0; i<maxx; i++) {
	uniquex=Array.concat(uniquex,i);
	repy=newArray();
	for (z = 0; z<xpoints.length; z++){
		if (xpoints[z] == i){
			repy=Array.concat(repy, ypoints[z]);
		}
	}
	
	Array.getStatistics(repy,miny,maxy,meany,stDevy);
	uniquey=Array.concat(uniquey,maxy);
	
}


disp=newArray(uniquey.length);
for (i = 0; i<uniquey.length; i++) {
	distance=abs((uniquey[i]-60)*0.065);//get distance from middle of straightened image to unique y value corresponding to basal cell membrane then converts from pixels to microns
	if (distance >= 0.2){
		disp[i]=distance;
	}
	else{disp[i]=0; //filters out interdigitations that are under .2 um in length, this is equivalent to only allow distance greater than 3 pixels.
}
}
Array.show("mod",uniquex,uniquey,disp);//There should be a unique x-coordinate across the entire ROI which will be paired with the most basal y pixel
//and the physical distance from the trend line to that y-coordinate.

//5) copy and paste "mod" window into an excel file. Close windows in fiji. Continue analyzing an image by rerunning this script untile ~2000+ values are recorded in the excel sheet.
