# Supplementary material for: Control of epithelial tissue organization by mRNA localization
Source: Nat Commun. 2025 Jun 5;16:5216. doi: 10.1038/s41467-025-60532-8 (PMC12141530; doi:10.1038/s41467-025-60532-8)
Supplement: Supplementary file 8 — Supplementary Code 2 [file 41467_2025_60532_MOESM8_ESM.txt]

//Open a 4 channel image that is ready for analysis of nuclear localization
//Manually draw an ROI around a cell of interest using the polygon tool then run this script for quick analysis of nuclear localization
//Note: Measure protien localization at the region of a cell with the greatest cross-sectional area which correspond to the center of the cell along a z-stack
run("Duplicate...", "title=x ");
run("Split Channels");
selectImage("C1-x");//Channel 1 contains the Net1 protein signal
run("Restore Selection");//Restore manual ROI
roiManager("Add");//Adds full ROI to manager
run("Scale... ", "x=0.85 y=0.85 centered");//Scales ROI to exlude most cortical 15% of the manual ROI
roiManager("Add");
roiManager("Select", newArray(0,1));//Select original ROI and smaller ROI
roiManager("XOR");//Generates a new ROI that encompasses ONLY the cortex based on the previous two ROIs
run("Measure");//Measure cortical flourescent intensity
roiManager("Select", 1);
run("Scale... ", "x=0.65 y=0.65 centered");//Selects the most internal 65% of the cell
run("Measure");
selectImage("C1-x");
close();
selectImage("C2-x");
close();
selectImage("C3-x");
close();
selectImage("C4-x");
close();
roiManager("Deselect");
roiManager("Delete");

//This macro can be repeatedly run to accumulate data in the measurement table for a given image
