# Supplementary material for: Control of epithelial tissue organization by mRNA localization
Source: Nat Commun. 2025 Jun 5;16:5216. doi: 10.1038/s41467-025-60532-8 (PMC12141530; doi:10.1038/s41467-025-60532-8)
Supplement: Supplementary file 9 — Supplementary Code 3 [file 41467_2025_60532_MOESM9_ESM.txt]

% Clear the workspace.
clear;
clearvars;

%% add dip image toolbox and bfmatlab 2 using addpath('y')
dip_initialise;
dipsetpref('imagefilepath', '/Applications/dip/images');%initialize dip toolbox necessary for image analysis


%%initialize variables
count1=0; resultsloc=[]; avgloc=[];avgcon=[]; resultscon=[]; fociout = [];
rawloc=[];rawcon=[];RNAfociavg=[];  Bsep=[]; Esep=[]; sumloc=[]; sumcon=[];

nback = 200; surback = 100; sigback =200 ; cback = 200; %background subtraction values for nucleus=blue; surface=green keep 0; signal=red localized RNAs; control=magenta control RNAs
s1='y'; 

%To analyze a series of images the user must first pre-process images in
%cropped tif files saved with sequential names in a folder. This script
%allows a user to select a folder to choose images. After selecting an
%image the script will background substract and display the image for
%segmentation. RNA intensity values will be recorded for each image and the
%user will be prompted to continue analyzing another image. The script will
%not end until an error is reach or the user enters a letter OTHER THAN Y
%in the continuing prompt.

%% while loop iterating through images in a folder until a value other than y is entered
while strcmp(s1,'y')

    count1=count1+1;
    if count1==1
    [filename,filepath] = uigetfile('*.tif','Please choose the image');
    else
    [filename,filepath] = uigetfile('*.tif','Please choose the image',fullpath);
    end

    fullpath = strcat(filepath,filename);
    full_image = bfopen(fullpath);
    series_name = full_image(:,1);
    %get information about imported image
    iminfo = dipio_imagefilegetinfo(fullpath,[],1);
    micron_pix = iminfo.physDims.dimensions(1);
    numims = iminfo.numberOfImages;
    sz = iminfo.size;
    ztif = zeros(sz(2),sz(1),numims);
    disp('Reading tiff stack ...')
    for i=1:numims
        ztif(:,:,i) = cell2mat(series_name{1,1}(i));
    end
   
    %% images in the order of nuc, protein surface, signal RNA, and Control RNA
    % are split. Adjust channel names according to stack orientation
    nuc=[]; surface=[]; signals=[]; control=[];
    nuc = max(dip_image(ztif(:,:,4:4:end))-nback,0);
    surface = max(dip_image(ztif(:,:,3:4:end))-surback,0);
    signals = max(dip_image(ztif(:,:,2:4:end))-sigback,0);
    control = max(dip_image(ztif(:,:,1:4:end))-cback,0);
    xsiz = size(nuc,1); ysiz = size(nuc,2); zsiz = size(nuc,3);
    %This creates a color image were nuc and surface are red and green
    %respectivaly for selecting region of interest.
    
    over = newim([xsiz ysiz],'bin');
    %Creates a dipshow for the overlay then dipmapping sets the image as 12 bit
    %and the slice that corresponds to the spot under invetigations. the
    %ability to step through slices is then turned on.
   
    % The step size going through a z-stack is set by 7 as a default, or
    % less if z-stack is less than 7 optical slices. All of the optical
    % slices will be max projected within the step size indicated
    if zsiz<7
        step=zsiz;
    else
        step=7;
%         step=zsiz-2;
    end
    
  
    count2=0;out=[];RNAfocirun=[];
    for i = 1:step:zsiz
        count2=count2+1;
        if i+step>zsiz
            count2=count2-1;
            break
            %step=zsiz-i;
        elseif i == zsiz
            break
        end

        color1 = joinchannels('RGB', sum(surface(:,:,i-1:i+step-1),[],3)/(1.1*step), sum(nuc(:,:,i-1:i+step-1),[],3)/(.5*step),sum(signals(:,:,i-1:i+step-1),[],3)/(.5*step)+sum(control(:,:,i-1:i+step-1),[],3)/(.5*step));
        h = dipshow(color1,[100 2000]);
        disp('Use the left mouse button to mark outline around the cell.  Double click to end.  Press "Enter" to quit');
        dipmapping(h, 'slice', i);
        coords = dipdrawpolygon(h);
        if size(coords, 1) < 4  % too few coordinates quit
           close(h);
           disp('Cancelled.');
           break
        end
        close(h);
        coords(:,3) = 0;
         %Draws polygon over the overlay#2, ie the Nuc and surface signals
        color1 = drawpolygon(color1, coords, 4095, 'closed');
        h = dipshow(color1,[100 2200]); dipmapping(h, '12bit', 'slice', i-1); dipstep(h,'ON');
        disp('Going clockwise, mark two boundary points defining the apical side');
        disp('then two boundary points defining the basal side.');
        % this should yield 4 coordinates
        coord = dipgetcoords(h,4);
        % do calculations of nearest border point
        close(h);
            coords(:,3) = [];
            %calculates minimum x and y coordinates of ROI polygon
            xmin = min(coords(:,1)); xmax = max(coords(:,1)); ymin = min(coords(:,2)); ymax = max(coords(:,2));
            %represents all coordinates relative to the minimum values
            coords(:,1) = coords(:,1) - xmin + 1; coords(:,2) = coords(:,2) - ymin + 1;
            %makes new region that fits the max and minimum boundaries of the
            %ROI
            region = newim([xmax-xmin+3,ymax-ymin+3],'bin');
            %draws the ROI ontop of new blank image
            region = drawpolygon(region, coords, 1, 'closed');
            %makes region into a "snake" object, of what type?
            snake = im2snake(region);
            %adjust apical and basal coordinates relative to the minimum and
            %max values of the ROI
            coord(:,1) = coord(:,1) - xmin + 1; coord(:,2) = coord(:,2) - ymin + 1;
            for j=1:4
                %Each of the Coord from the apical/basal coordiantes is
                %subtracted from the x and y coordinates of snake. The minimum
                %of these values are found for each of the elements specified
                %as j. The output of this is in fact the row of sanke that
                %corresponds  to the highest value.
                [x,coord2(j)] = min((snake(:,2) - coord(j,2)).^2 + (snake(:,1) - coord(j,1)).^2);
            end
    
    
        errorflag = 0;
    % clockwise versus anticlockwise test. The sign function retrun 1, 0, or -1
    % depending on the sign of the below equation. The uprpose of this is to
    % ensure the the data was inputed clockwise
        clockwise = sign(coord2(2) - coord2(1)) + sign(coord2(3) - coord2(2)) + sign(coord2(4) - coord2(3));
        for j=1:4
                if (j < 4 && clockwise > 0)
                    if coord2(j+1) > coord2(j)
                        %makes  a second snake from coord2 j to j+1 using those
                        %coordinates on the original snake, which is the ROI
                        snake2 = snake(coord2(j):coord2(j+1),:);
                    else
                        snake2 = snake(coord2(j):end,:);
                        snake2 = cat(1,snake2, snake(1:coord2(j+1),:));
                    end
                elseif (j == 4 && clockwise > 0)
                    if coord2(4) < coord2(1)
                        snake2 = snake(coord2(4):coord2(1),:);
                    else
                        snake2 = snake(coord2(4):end,:);
                        snake2 = cat(1,snake2,snake(1:coord2(1),:));
                    end
                elseif(j < 4 && clockwise < 0)
                    if coord2(j) > coord2(j+1)
                        snake2 = snake(coord2(j+1):coord2(j),:);
                    else
                        snake2 = snake(coord2(j+1):end,:);
                        snake2 = cat(1,snake2,snake(1:coord2(j),:));
                    end
                else
                    if coord2(4) > coord2(1)
                        snake2 = snake(coord2(1):coord2(4),:);
                    else
                        snake2 = snake(coord2(1):end,:);
                        snake2 = cat(1,snake2, snake(1:coord2(4),:));
                    end
                end
                
                snake2(:,:) = snake2(:,:) + 1;
                
                if j == 1
                    apisnake = snake2;
                elseif j == 3
                    bassnake = snake2;
                end
        end
               
        
        %Estimates foci, unused in Mason et al. Nature Communications 2025
                xdiff = apisnake(:,1).'-bassnake(:,1);
                ydiff = apisnake(:,2).'-bassnake(:,2);
                diff = abs(xdiff);
                [Mdiff,Idiff] = min(diff,[],2);
                disp = (bassnake(:,:)-apisnake(Idiff,:));
                tROI1=[];tROI2=[];tROIF=[];tROIs=[];mask = [];locout=[];conout=[];map=[];
                tROI1(:,1) = bassnake(:,1)+xmin; tROI1(:,2) = bassnake(:,2)+ymin;
                maxp=[];bigROI=[];bigmask=[];maxpbigROI=[];RNAfoci=[];RNAfocixy=[];RNAfocidist=[];
                RNAdistM=[];RNAfociout=[];
                maxp=sum(signals(:,:,i-1:i+step-1),[], 3);
                bigROI = drawpolygon(over, [snake(:,1)+xmin, snake(:,2)+ymin], 1,'closed');
                bigmask = imbinarize(im2mat(bigROI));
                bigmask = imfill(bigmask(:,:),'holes');
                maxpbigROI = imbinarize(im2mat(maxp*bigmask),(max(im2mat(maxp),[],'all')/25));%thresholds the max projection by 1/x of the max flouroescent intensity in the max projection
                RNAfoci=regionprops(maxpbigROI,'centroid','Area','MajorAxisLength');
                
                
                for w=1:size(RNAfoci,1)
                    RNAfocixy(w,1)=RNAfoci(w).Centroid(1);
                    RNAfocixy(w,2)=RNAfoci(w).Centroid(2);
                end
                
                if ~isempty(RNAfocixy)
                RNAfocidistx=abs(RNAfocixy(:,1).'-(bassnake(:,1)+xmin));
                [magunused,RNAdistI]=min(RNAfocidistx,[],1);
                RNAdistM=abs(RNAfocixy(:,2)-(bassnake(RNAdistI,2)+ymin));
                RNAfociout=[RNAdistM.*micron_pix,RNAdistM./mean(disp(:,2)),cat(1,RNAfoci.Area)*(micron_pix^2),cat(1,RNAfoci.MajorAxisLength)*micron_pix];%distance from basal snake,distance normalized to avg of basal-apical snake distance, area, major axis length
                RNAfociavg=[RNAfociavg;sum(RNAfociout(:,3)>.75),mean(RNAfociout(find(RNAfociout(:,2)<.3),3)),sum(RNAfociout(:,3)<.75),mean(RNAfociout(find(RNAfociout(:,2)>.3),3)),mean(RNAfociout(:,3))];
                RNAfocirun=vertcat(RNAfocirun,RNAfociout);
                end
            
             %Generates smaller ROIs from the original user-defined ROI.
             %These sub-ROIs are ~1/10 the height of the original ROI
                for w = 1:10
                    tROI2(:,1) = tROI1(:,1)-.1*disp(:,1);
                    tROI2(:,2) = tROI1(:,2)-.1*disp(:,2);
                
        
                    tROIF = [tROI1;flip(tROI2)];
                    tROIs = drawpolygon(over, round(tROIF), 1,'closed');
                    mask = imbinarize(im2mat(tROIs));
                    mask = imfill(mask,'holes');
                    locout(w,1:1+step) = sum(im2mat(signals(:,:,i-1:i+step-1)*mask),[1 2])/sum(mask(:));
                    conout(w,1:1+step) = sum(im2mat(control(:,:,i-1:i+step-1)*mask),[1 2])/sum(mask(:));
                    
                    tROIF(:,3)=0;
                    % if i == 1
                    % 
                    % if w == 1
                    %     maxpROI = joinchannels('RGB', maxp,sum(surface(:,:,i-1:i+step-1),[],3)/(.65*step),sum(nuc(:,:,i-1:i+step-1),[],3)/(.65*step));
                    %     maxpROI = drawpolygon(maxpROI, tROIF, 4095, 'closed');
                    %     dipshow(maxpROI,[50 4095]);
                    % 
                    % elseif w==10
                    %     maxpROI = drawpolygon(maxpROI, tROIF, 4095, 'closed');
                    %     dipshow(maxpROI, [50 4095]);
                    % 
                    % else
                    %     maxpROI = drawpolygon(maxpROI, tROIF, 4095, 'closed');
                    % 
                    % end
                    % 
                    % end
                    % 
                    tROI1 = tROI2;
                end
                
           out(:,i,1)=sum(locout,2);
           out(:,i,2)=sum(conout,2);
      
        end
       
       %output information
        resultsloc=cat(2,resultsloc,vertcat(1:count2,out(:,any(out(:,:,1)),1)./sum(out(:,any(out(:,:,1)),1),1)));
        resultscon=cat(2,resultscon,vertcat(1:count2,out(:,any(out(:,:,2)),2)./sum(out(:,any(out(:,:,2)),2),1)));
        rawloc=cat(2,rawloc,vertcat(1:count2,out(:,any(out(:,:,1)),1)));
        rawcon=cat(2,rawcon,vertcat(1:count2,out(:,any(out(:,:,2)),2)));
        Bsep=find(any(rawloc(1,:)==1,1));%seepration on excel file between images
        Esep=[find(islocalmax(rawloc(1,:))==1),length(rawloc(1,:))];
        for r=1:length(Bsep)
            sumloc(:,r)=sum(rawloc(2:end, Bsep(r):Esep(r)),2);
            sumcon(:,r)=sum(rawcon(2:end, Bsep(r):Esep(r)),2);
        end

        
        RNAfocirun=[RNAfocirun;[0,0,0,0]];
        fociout=vertcat(fociout,RNAfocirun);
        avgloc=cat(2,avgloc,mean(resultsloc(2:11,(size(resultsloc,2)-count2+1):size(resultsloc,2)),2));
        avgcon=cat(2,avgcon,mean(resultscon(2:11,(size(resultscon,2)-count2+1):size(resultscon,2)),2));

        
       
       fprintf('Continue processing another image, input "y" if yes, input anything else for no.\n');
        s1 = input('prompt: ', 's');
        count1
end


rowlabels = {'stacks';'s1';'s2';'s3';'s4';'s5';'s6';'s7';'s8';'s9';'s10'};
rowlabels2 = {'s1';'s2';'s3';'s4';'s5';'s6';'s7';'s8';'s9';'s10'};
collabels = {'Distance to basal','normalized Distance to basal', 'Area', 'Major Axis'};
collabels2 = {'# Foci > .75um2','area Foci < 30% from basal','# Foci < .75um2','area Foci > 30% from basal', 'avg Foci area'};
resultsloc(2:11,:) = resultsloc(2:11,:)./sum(resultsloc(2:11,:),1);
resultscon(2:11,:) = resultscon(2:11,:)./sum(resultscon(2:11,:),1);
Tablelocavg = table(avgloc,'RowNames',rowlabels2);%average values of normalized intensity
Tableconavg = table(avgcon,'RowNames',rowlabels2);
Tableloc = table(resultsloc,'RowNames',rowlabels);%normalized values
Tablecon = table(resultscon,'RowNames',rowlabels);
Tablelocraw = table(rawloc,'RowNames',rowlabels);%raw flouroescent intensity values
Tableconraw = table(rawcon,'RowNames',rowlabels);
Tablelocsum = table(sumloc,'RowNames',rowlabels2);%sum flourescent intensity
Tableconsum = table(sumcon,'RowNames',rowlabels2);
Tablefoci = array2table(fociout,'VariableNames',collabels);%Foci data
Tablefoci2 = array2table(RNAfociavg,'VariableNames',collabels2);

%Replace y with a filename in the variable below and remove comment
% name='/y.xls';


%Table will be written to the original filepath
writetable(Tablelocavg,append(filepath,name),'Sheet', 1);
writetable(Tableconavg,append(filepath,name),'Sheet', 2);
writetable(Tablefoci2,append(filepath,name),'Sheet', 3)
writetable(Tablefoci,append(filepath,name),'Sheet', 4);
writetable(Tableloc,append(filepath,name),'Sheet', 5);
writetable(Tablecon,append(filepath,name),'Sheet', 6);
writetable(Tablelocraw,append(filepath,name),'Sheet', 7);
writetable(Tableconraw,append(filepath,name),'Sheet', 8);
writetable(Tablelocsum,append(filepath,name),'Sheet', 9);
writetable(Tableconsum,append(filepath,name),'Sheet', 10);
