# Supplementary material for: Control of epithelial tissue organization by mRNA localization
Source: Nat Commun. 2025 Jun 5;16:5216. doi: 10.1038/s41467-025-60532-8 (PMC12141530; doi:10.1038/s41467-025-60532-8)
Supplement: Supplementary file 11 — Source Data [file 41467_2025_60532_MOESM11_ESM.xlsx]

## Sheet: Descriptive details
Data for each figure are presented in the following sheets with accompanying statistical tests.
In vivo experiments depicted in figure 3, 4, and 5 were performed with male and female mice.
Data points corresponding to male or female samples are color-coded as shown below
Male (Blue)
Female (Red)
All In vitro experiments were performed with male primary or immortalized cells

## Sheet: Figure 1
	Figure 1d
	Relative distance from the basal cell membrane	NET1 mRNA																																GAPDH mRNA
	0.1	0.129592	0.160424	0.16477	0.103011	0.0824826	0.1112	0.175266	0.159128	0.0830536	0.0542573	0.121607	0.137601	0.210619	0.119033	0.24768	0.283527	0.167627	0.121044	0.0599766	0.109089	0.229359	0.160365	0.106256	0.0930472	0.12268	0.262989	0.133038	0.213547	0.219821	0.201456	0.257125	0.182565	0.0324721	0.0521967	0.0573848	0.0657938	0.0243021	0.0496642	0.0979126	0.0474919	0.0217029	0.0120576	0.0333385	0.0366217	0.0251331	0.0595054	0.0591433	0.0853114
	0.2	0.153673	0.178457	0.175399	0.112448	0.111821	0.116903	0.155292	0.166065	0.0993349	0.0772602	0.129924	0.156782	0.227848	0.124714	0.225188	0.242099	0.158129	0.119933	0.110422	0.137367	0.21392	0.196884	0.153535	0.100415	0.106509	0.219757	0.13095	0.17417	0.16804	0.147215	0.190007	0.140154	0.0521989	0.0700724	0.0719071	0.0764986	0.041104	0.062317	0.103521	0.0602246	0.042081	0.0267223	0.0484185	0.0550794	0.0479572	0.070496	0.0814264	0.102977
	0.3	0.12469	0.136149	0.148831	0.11252	0.132358	0.101675	0.110616	0.139603	0.104268	0.0931424	0.102795	0.141108	0.184689	0.11594	0.157714	0.121477	0.135576	0.109392	0.146796	0.152344	0.145822	0.174892	0.169297	0.107248	0.100251	0.126871	0.120835	0.13786	0.120991	0.100157	0.130741	0.109624	0.0744109	0.0856207	0.0864927	0.0860015	0.0599009	0.0733786	0.105391	0.073182	0.0631138	0.0489334	0.0586829	0.0680253	0.066006	0.0813051	0.0977913	0.102136
	0.4	0.0992677	0.0998226	0.11945	0.106884	0.13434	0.0978025	0.0922117	0.114918	0.0854287	0.110951	0.10631	0.122378	0.136727	0.105982	0.102346	0.0572163	0.115864	0.10135	0.157217	0.148234	0.106177	0.138674	0.166187	0.112613	0.101112	0.0811411	0.116002	0.097058	0.0911684	0.0855619	0.0875299	0.088379	0.0907051	0.0909654	0.0981251	0.0940577	0.0779351	0.0815884	0.104974	0.0851436	0.0771022	0.0673488	0.0696182	0.0794964	0.0808924	0.0894604	0.105021	0.0896382
	0.5	0.0770125	0.0706997	0.0915863	0.103313	0.11844	0.100158	0.0845486	0.0900266	0.0790818	0.118142	0.0999723	0.105141	0.0573695	0.105002	0.0665436	0.0367587	0.0968112	0.0984184	0.143974	0.12815	0.0745256	0.0867062	0.112963	0.11899	0.101672	0.0579398	0.111162	0.0739165	0.0661251	0.074906	0.0686151	0.0838216	0.0972275	0.0828447	0.10444	0.0984738	0.0967618	0.0892407	0.104045	0.0982977	0.0958813	0.0902316	0.0824777	0.0926856	0.0991424	0.0971993	0.102626	0.0845627
	0.6	0.0684031	0.0723874	0.0763918	0.0993756	0.103796	0.102822	0.0814926	0.0775431	0.0875925	0.119453	0.0944312	0.0850597	0.0410869	0.107672	0.0484829	0.0510707	0.0785404	0.0954371	0.113533	0.105411	0.0572177	0.0636659	0.0890875	0.117642	0.102351	0.0539946	0.103482	0.064212	0.0616501	0.073254	0.0585336	0.0917369	0.107755	0.0802123	0.1079	0.10303	0.110913	0.0993687	0.102146	0.110499	0.116126	0.122054	0.103277	0.109228	0.114228	0.105577	0.100814	0.0858595
	0.7	0.0732222	0.0795899	0.0671413	0.0983596	0.0941006	0.0995864	0.0785673	0.0647053	0.0996153	0.120268	0.100766	0.0710634	0.037958	0.0920278	0.043048	0.0583608	0.0706966	0.0913421	0.0865288	0.0767492	0.0475967	0.0587326	0.0703675	0.104171	0.0970376	0.0515602	0.0953993	0.063493	0.0631075	0.0755444	0.0537369	0.0818037	0.117653	0.0928186	0.111318	0.109764	0.119406	0.11352	0.100334	0.121766	0.126149	0.148081	0.126639	0.119499	0.12574	0.115372	0.106033	0.0983456
	0.8	0.087781	0.0769638	0.0553476	0.0901761	0.0796445	0.0962284	0.0773445	0.062812	0.11605	0.117663	0.0956758	0.0674484	0.0331238	0.0832436	0.0420227	0.0565793	0.0657245	0.0881584	0.0738203	0.0575799	0.0431151	0.0522937	0.055639	0.0963777	0.0953788	0.0502326	0.077711	0.0619807	0.0642494	0.0812145	0.0510516	0.0762814	0.128322	0.118575	0.115363	0.116755	0.130031	0.129559	0.0974702	0.129275	0.138819	0.159766	0.147525	0.128706	0.135329	0.120521	0.113029	0.114821
	0.9	0.0925697	0.0675931	0.0522632	0.0885094	0.074965	0.0897999	0.0751226	0.0637279	0.12574	0.0991155	0.0841055	0.0572947	0.0335097	0.078229	0.0364844	0.051666	0.0577484	0.0883673	0.0570329	0.0454902	0.0422783	0.0401253	0.0428823	0.0840498	0.0890791	0.0479718	0.0614706	0.0591386	0.0711888	0.0826299	0.0519673	0.0757263	0.143325	0.151203	0.121086	0.122023	0.155201	0.144693	0.0944357	0.134938	0.146984	0.160361	0.159435	0.144594	0.148189	0.126269	0.116698	0.122214
	1	0.0937894	0.0579131	0.0488187	0.0854033	0.0680521	0.0838234	0.0695387	0.0614708	0.119835	0.0897473	0.0644126	0.0561225	0.037069	0.0681572	0.0304905	0.0412447	0.0532825	0.0865587	0.0506989	0.0395861	0.0399889	0.0276611	0.0337871	0.0654476	0.0839293	0.0475431	0.0499509	0.0546245	0.0736589	0.078062	0.0506926	0.069908	0.155931	0.175492	0.125984	0.127603	0.184445	0.15667	0.0897703	0.139182	0.172041	0.164444	0.170588	0.166065	0.157383	0.134295	0.117417	0.114135
	Figure 1e
	Tongue		Tail skin		Intestine		Kidney				Human skin (de-identified)			Primate Tongue
	Net1	Gapdh	Net1	Gapdh	Net1	Gapdh	Net1	Gapdh			Net1	Gapdh		Net1	Gapdh
Mouse 1	0.407954	0.159082	0.401794	0.250475	0.749527	0.307636	0.417391	0.456604		Individual 1	0.644089	0.291137	Primate 1	0.618258	0.13478
	0.47503	0.20789	0.469867	0.257714	0.682059	0.347607	0.506389	0.403644			0.515495	0.354832		0.534989	0.12309
	0.489001	0.215785	0.529692	0.339081	0.575276	0.232453	0.48704	0.38861			0.86449	0.302147		0.615652	0.198615
	0.327979	0.228294	0.503582	0.340223	0.606884	0.387253	0.44051	0.436229			0.567717	0.325817		0.644984	0.180357		Figure 1e. Brown-Forsythe and Welch ANOVA
	0.326662	0.125307	0.330997	0.185546	0.472771	0.257409	0.500971	0.485706			0.291425	0.208518		0.486297	0.23753
	0.329779	0.18536	0.360283	0.29723	0.554666	0.437851	0.349791	0.371871			0.48637	0.288596		0.66477	0.271572		Dunnett's T3 multiple comparisons test	Mean Diff.	95.00% CI of diff.	Below threshold?	Summary	Adjusted P Value
	0.441174	0.306824	0.413268	0.287724	0.568283	0.315195	0.575213	0.397907			0.727303	0.24456		0.770502	0.165346		Tongue/NET1 vs. Tongue/GAPDH	0.2333	0.1748 to 0.2918	Yes	****	<0.0001
	0.464797	0.180899	0.357524	0.289721	0.547308	0.229772	0.421652	0.440018			0.487429	0.376302		0.661566	0.302345		NET1 vs. GAPDH	0.1603	0.1043 to 0.2164	Yes	****	<0.0001
																	NET1 vs. GAPDH	0.2449	0.1957 to 0.2941	Yes	****	<0.0001
																	NET1 vs. GAPDH	0.06348	0.01653 to 0.1104	Yes	**	0.004
Mouse 2	0.286656	0.126898	0.406899	0.203285	0.561998	0.306911	0.380346	0.445242		Individual 2	0.459586	0.270077	Primate 2	0.358438	0.131353
	0.22466	0.087713	0.545288	0.381546	0.608739	0.33215	0.516932	0.496771			0.790639	0.447619		0.446526	0.374674
	0.354326	0.14044	0.394223	0.287517	0.626515	0.401814	0.563762	0.485284			0.565374	0.28073		0.611082	0.254472
	0.435492	0.159726	0.530709	0.378412	0.699491	0.345735	0.549908	0.491921			0.531519	0.194731		0.333443	0.144442
	0.623156	0.139096	0.398597	0.166148	0.687065	0.382297	0.303452	0.400886			0.469535	0.243842		0.198143	0.201902
	0.359687	0.211307	0.470193	0.236969	0.629703	0.265747	0.454242	0.604821			0.220335	0.271622		0.148764	0.244034
	0.630582	0.238361	0.459303	0.380364	0.478727	0.290039	0.432108	0.334188			0.911689	0.0982225		0.495886	0.0395834
	0.647104	0.290424	0.568438	0.297643	0.606925	0.355382	0.484239	0.37171			0.689029	0.236687		0.348742	0.119046
											0.615806	0.399159
Mouse 3	0.461333	0.307391	0.264906	0.198659	0.458215	0.339092	0.468526	0.38037		Individual 3	0.668037	0.485296	Primate 3	0.915132	0.336197
	0.350368	0.278989	0.310216	0.246234	0.515224	0.379031	0.363973	0.316319			0.740187	0.120397		0.746026	0.156303
	0.317195	0.129839	0.319873	0.226176	0.552556	0.280633	0.400469	0.380692			0.697648	0.396033		0.586446	0.107627
	0.3988	0.117296	0.528798	0.368382	0.470935	0.254648	0.552527	0.390552			0.782042	0.136407		0.337434	0.276231
	0.589101	0.297494	0.364136	0.149458	0.544365	0.255587	0.505722	0.40678			0.676036	0.0644438		0.384647	0.211895
	0.532141	0.207918	0.425985	0.224717	0.591195	0.327182	0.528544	0.416436			0.784128	0.118449		0.736267	0.119624
	0.429087	0.181443	0.325047	0.193745	0.588884	0.373913	0.424033	0.344267			0.727075	0.129561		0.181406	0.108973
	0.30071	0.183923	0.389017	0.135111	0.614993	0.32395	0.378057	0.381431			0.363311	0.318208		0.466477	0.147799
											0.692103	0.255519
Mouse 4	0.32944	0.158615	0.229199	0.11228	0.63823	0.484594	0.593331	0.397281		Individual 4	0.399301	0.215743
	0.609617	0.248085	0.389001	0.278055	0.559433	0.362285	0.335381	0.330919			0.652103	0.344008
	0.384823	0.185458	0.475258	0.282225	0.659052	0.404931	0.463725	0.327018			0.466223	0.381904
	0.525577	0.221629	0.283183	0.189072	0.683252	0.433917	0.54228	0.376142			0.376797	0.299982
	0.508852	0.228494	0.465401	0.221514	0.505342	0.305428	0.437709	0.353525			0.771345	0.401532
	0.448827	0.303008	0.49683	0.418209	0.295176	0.318746	0.576094	0.36895			0.535518	0.282815
	0.577873	0.281429	0.576654	0.190449	0.562057	0.30699	0.608517	0.41297			0.67612	0.237998
	0.432343	0.219813			0.532933	0.245093					0.64447	0.216856
											0.626265	0.326227
	Figure 1g
	PCNA-Low	PCNA-High
Mouse 1	0.500319	0.52153
	0.637362	0.373939
	0.546754	0.409475
	0.485547	0.558705
	0.502031	0.517634
	0.419158	0.350978
	0.349715	0.193005
	0.737691	0.472283
	0.433435	0.447188
	0.456709	0.442289
Mouse 2	0.424238	0.371444
	0.409293	0.278484
	0.229691	0.460672
	0.313914	0.26208
	0.450225	0.294889
	0.50736	0.267466
	0.316821	0.502798
	0.434838	0.293657
Mouse 3	0.512188	0.446663
	0.709701	0.684235
	0.641853	0.468614
	0.674871	0.464976
	0.524528	0.569997
	0.618231	0.492957
	0.360541	0.546623
	0.414944	0.350109
	0.234988	0.423124
		0.413861
Mouse 4	0.702854	0.573038
	0.58856	0.59724
	0.386545	0.569477
	0.48552	0.574761
	0.579439	0.665508
	0.491692	0.511808
	0.593297	0.632043
	0.560358	0.452078
	0.405721	0.603607
[truncated: 16 more columns]

## Sheet: Figure 3
	Figure 3d					Figure 3f						Figure 3i						Figure 3k							Figure 3m
	EGFP PMO	Scr PMO	Net1 #992 PMO	Net1 #1016 PMO		EGFP PMO	Scr PMO	Net1 #992 PMO	Net1 #1016 PMO			EGFP PMO	Scr PMO	Net1 #992 PMO	Net1 #1016 PMO			EGFP PMO	Scr PMO	Net1 #992 PMO	Net1 #1016 PMO				EGFP PMO	Scr PMO	Net1 #992 PMO	Net1 #1016 PMO
Mouse 1	0.38991	0.576196	0.296145	0.318676	Mouse 1	60.1	58.4	43.2	34.5		Mouse 1	1.35135	4.4843	13.1818	10.2703		Mouse 1	0.937483	0.551028	0.36946	0.425134			Mouse 1	280	178.478	100.245	130.606
	0.425742	0.536458	0.172254	0.372925		68.6	51	47.6	38.1			0	4.5045	9.58904	8.51064			0.728239	0.632137	0.47906	0.328878				236.88	217.536	76.54	262.056
	0.488747	0.441476	0.205459	0.401327		70.8	49.7	34.4	25.5			0	4.2735	12.1495	7.03518			0.914672	0.76081	0.394019	0.404409				287.945	127.908	81.77	233.168
	0.431512	0.456368	0.458384	0.303165		33.7	46.4	33.8	25.5			0.49505	5.55556	11.1702	7.9602			0.981783	0.567547	0.560319	0.349333				162.484	209.689	77.256	202.4
	0.360164	0.570428	0.324097	0.370083		31.6	37.7	38.6	20.2			0	3.13725	11.5183	7.65766			0.883157	0.89287	0.440092	0.473117				150.1	168.73	113.498	330.43
	0.359687	0.535443	0.302723	0.271175		31	54.1	39.7	27.7			1.11111	3.39623	4.7619	6.96721			0.748071	0.623361	0.332122	0.442198				190	109.823	101.952	362.49
	0.446039	0.574521	0.324283	0.303047		42.1	39.4	43.3	16.8																132.678	109.005	74.646	206.205
	0.355057	0.514127	0.304418	0.376558		35.4	35	30.7	30.8		Mouse 2	4.30622	3.8961	8.94309	6.25		Mouse 2	1.05373	0.91756	0.723894	0.413761				170.556	146.869	91.107	226.352
	0.346203		0.276857									4.54545	5.71429	4.79452	7.07547			1.03677	0.93888	0.687333	0.492652
					Mouse 2	71.2	73.8	22.1	35.5			3.58974	6.88259	4.2735	9.52381			1.22443	1.24967	0.937537	0.308736			Mouse 2	141.12	145.564	50.73	85.044
						59.2	68.9	28.3	27.6			2.35849	3.73444	7.75194	8.1448			1.56179	0.64952	0.630641	0.333442				127.296	100.423	25.425	111.02
Mouse 2	0.391148	0.670985	0.287948	0.41755		58.6	53	26.2	31.4			6.37255	2.25564	4.2471	10.6977			1.00338	0.707826	0.796656	0.396548				270.64	86.625	25.168	76.727
	0.436762	0.645316	0.23972	0.505087		76.2	42.1	23.6	20.5			5.18135	4.11523	3.0303	10			1.21282	1.22187	0.697384	0.311102				236.91	110.682	32.3	102.12
	0.407451	0.678658	0.231916	0.505739		79.9	72.4	33.4	19.5																307.2	122.669	33.598	73.298
	0.305304	0.617406	0.214375	0.483396		101.6	69.1	34.2	26.5		Mouse 3	4.03226	6.87981	5.10204	2.57511		Mouse 3	1.26366	0.789624	0.438576	0.253652				170.912	164.197	36.722	39.353
	0.368039	0.593084	0.337279	0.481524		71.9	45.8	40.2	26.8			3.28638	3.93701	5.32319	4			1.29896	0.80249	0.673452	0.62008				304.326	103.09	48.024	49.849
	0.26695	0.526627	0.355241	0.519766		44	59.9	46.2	31			1.48515	4.33071	7.19697	5.26316			1.00571	0.989191	0.913138	0.470662				398.4	153.27	68.96	33.699
	0.355322	0.611817	0.279757	0.467979								2.63158	2.28137	4.04412	1.3986			1.01679	1.02533	0.474865	0.607808
	0.337022	0.619429	0.291292		Mouse 3	54.8	55	48.6	37.1			4.2328	3.21285	3.68664	2.24719			0.834894	0.920705	0.52462	0.525259			Mouse 3	271.4	408.051	26.869	86.292
	0.271365		0.19686			32.2	57	47.4	53.7			2.57511	2.72109	6.86275	2.5			1.13912	0.859955	0.860509	0.427838				262.275	326.424	76.154	81.168
						53.9	70.4	39.3	38.7																297.46	348.382	71.91	53.746
Mouse 3	0.510563	0.648729	0.334278	0.4216		52	76.3	30.9	38.8		Mouse 4	3.66972	1.87793	0.444444	9.67742		Mouse 4	0.893484	0.886413	0.878199	0.262908				154.086	370.548	45.014	53.856
	0.335745	0.612942	0.378736	0.353868		50	64.6	38.5	29.2			4.4	1.91388	1.11111	8.73362			1.05177	0.682872	0.905657	0.309321				336.54	215.174	30.532	46.872
	0.453249	0.576615	0.414295	0.34277		50.8	69.1	38.6	48			5.91133	1.68776	1.01351	8.96861			0.587878	0.807709	0.698431	0.392685				197.64	160.68	44.625	40.334
	0.392071	0.520831	0.317682	0.296576		45.1	71.8	41.5	37.4			3.90244	0.334448	1.45455	6.92641			0.824629	1.01099	0.779543	0.268185				243.88	180.256	73.416	42.496
	0.388221	0.515727	0.45254	0.353569		49.6	76.8	52.5	39.3			4.18848	0.803213	2.46914	10.8597			0.829589	0.769599	0.691338	0.376139				262.438	195.048	62.296	69.44
	0.327917	0.566977	0.457796	0.38148								2.94118	0.630915	7.79817	2.46914			0.977419	0.844328	0.791104	0.413787
	0.409727	0.488298	0.324305	0.438046	Mouse 4	56	41.6	22.5	37.3															Mouse 4	282.013	213.248	192.456	70.389
	0.464075	0.572827	0.357636	0.397561		53.6	36.6	43.1	26.2		Mouse 5	0.806452	6.46552	14.8515	7.58123		Mouse 5	0.657963	1.07802	0.799778	0.315426				285.208	237.05	222.345	141.36
	0.413439		0.213341			55.3	39.7	34.5	37.5			1.52091	3.63636	17.8571	5.71429			1.10588	1.41404	0.564637	0.412566				309.52	301.835	337.59	114.228
						48.6	45.1	24.4	44.3			2.03252	3.11284	17.801	7.24638			0.756406	1.73448	0.763847	0.563621				336.05	124.845	331.76	89.355
Mouse 4	0.596681	0.681289	0.345862	0.315034		33.2	28.5	27.2	53.2			1.45631	2.02429	8.78049	11.7647			1.12703	1.86396	0.673846	0.383269				411.34	270.94	308.802	154.53
	0.476469	0.655379	0.40999	0.365723		44.8	40.1	34.6	39.7			1.6129	2.68199	15.1899	13.6585			0.999704	1.62814	0.4412	0.35414				310.05	219.745	313	96.338
	0.557104	0.726477	0.448437	0.46687		46.3	45.6	44.4	48.9			0	4.19355	4.85437	5.65217			0.995397	1.40864	0.615529	0.309425				325.12	206.416	391.51	150.15
	0.534767	0.588849	0.384287	0.48055		42.1	42	38.8	41.6																335.16	146.034	177.742	52.858
	0.59346	0.662596	0.426546	0.399597							Mouse 6	7.69231	1.51515	2.55102	7.44681		Mouse 6	0.939347	1.33142	0.564264	0.551717
	0.590027	0.576632	0.469688	0.426721	Mouse 5	52.3	62.7	37.4	29.8			9.82143	2.43902	6.63507	3.39806			1.03176	0.903807	0.511413	0.641225			Mouse 5	268.554	361.702	144.228	78.166
	0.560372	0.652168	0.503453	0.486554		47.8	44.6	37.4	32.1			9.17874	3.77358	5.6338	5.64103			0.778356	1.04561	0.513245	0.679207				256.795	407.16	157.403	73.63
	0.592683	0.563989	0.407401	0.448494		68.9	37.1	43.9	45.6			3.07018	2.4735	6.03015	4.56853			0.891368	1.08555	0.523614	0.787103				277.07	362.87	210.648	76.608
						59.3	72.3	33.5	31.3			3.86473	5.2381	3.80952	10.2041			0.864543	1.41259	0.891413	0.31218				249.38	473.28	207.408	126.192
Mouse 5	0.672516	0.620289	0.488128	0.41291		57.6	31.4	35.9	24.7			3.14136	2.85714	7.96813	12.6638			1.2391	1.02951	0.539409	0.458412				322.734	335.88	79.386	199.68
	0.650766	0.671099	0.516013	0.498503		66.2	57.6	36.5	20.7																187.156	271.884	177.48	167.386
	0.591476	0.613216	0.432674	0.385481		51.9	48.9	35.8	18.2		Mouse 7	4.0724	2.63158	13.9896	12.2172		Mouse 7	1.03456	0.966903	0.454299	0.19668				223.395	288.435	101.931	150.57
	0.519823	0.60549	0.466586	0.349353		45.9	54.8	40.3	20.1			1.72414	2.60586	13.8462	12.9707			0.625379	0.89147	0.534154	0.37461				168.432	381.2	91.698	174.581
	0.426595	0.632548	0.412897	0.41568								3.31754	3.04054	17.0616	11.0619			0.774365	0.85156	0.356043	0.362363
	0.536925	0.549021	0.532291	0.416077	Mouse 6	43.1	43.1	43.5	33			4.10256	3.43511	8.92019	9.15751			0.685888	1.21063	0.451529	0.468087			Mouse 6	165.564	274.34	325.496	37.82
	0.437535	0.675806	0.501394	0.409684		60.4	43.8	39.8	41.8			2.55102	2.10843	7.76699	10.0372			0.553799	0.759513	0.484888	0.366931				135.223	262.605	348.466	44.928
		0.59224	0.598492	0.353652		40.4	48	29.6	34.8			1.85185	2.7027	10.1449	8.30189			0.707011	0.811615	0.476781	0.687496				149.82	396.48	176.182	25.688
						55.9	43.8	29.3	33.6																85.104	373.7	250.38	30.171
Mouse 6	0.501871					39.8	53.1	29.4	34.1		Mouse 8	1.74672		1.78571	7.03125		Mouse 8	0.598406		0.348921	0.51325				108.87	474.24	247.181	30.623
	0.543439	0.535152	0.456917	0.364116		35.3	53	24.7	31.4			2.29358		1.57895	9.04523			0.842171		0.556007	0.427234				98.634	278.88	145.425	34.272
	0.47501	0.588984	0.469952	0.298232		40.9	48.7	47.1	40.3			3.73832		1.62162	7.44681			0.719653		0.490533	0.367047				131.61	242.87	231.516	34.74
	0.560663	0.603291	0.410367	0.368989		48	41.7	26.8	37.5			2.37154		2.98507	8.42105			0.63253		0.303071	0.566968					236.35	194.814	46.982
	0.571966	0.547063	0.450826	0.289295								2.0202		10.9705	6.28019			0.765772		0.617615	0.341358
	0.450645	0.499686	0.459314	0.349293	Mouse 7	59.8	33.8	45.8	29.7			2.23881		0.961538	6.31068			0.518618		0.293623	0.306017			Mouse 7	348.82	168.2	176.085	48.594
	0.565372	0.53628	0.464476	0.432733		43.1	45.7	38.5	39.6																423.168	292.9	123.904	72.561
	0.409257	0.514347	0.498775	0.427958		73.1	53	24.2	34.4																351.48	323.87	185.256	64.713
			0.41875	0.394439		79.4	57.4	27.5	41.3																411.039	196.846	113.061	59.04
						66.7	48.4	24.8	26.2																340.319	475.2	115.5	72.974
Mouse 7	0.528202		0.53533	0.489386		65.8	59.4	28.2	40																380.245	387.79	88.2	46.004
	0.504924		0.406806	0.444327		46.5	55.7	29.7	48.8																198.858	423.16	100.344	38.822
	0.50658		0.5047	0.327936		54.2	48.2	48.6	28.8		Figure 3i - Kruskal Wallis test							Figure 3k - Kruskal Wallis test							295.027	297.15	76.635	39.75
	0.520823		0.433892	0.40109
	0.554807		0.431722	0.351045	Mouse 8	64.8		51.6	26.8		Dunn's multiple comparisons test	Mean rank diff.	Significant?	Summary	Adjusted P Value			Dunn's multiple comparisons test	Mean rank diff.	Significant?	Summary	Adjusted P Value		Mouse 8	101.913		356.468	48.372
	0.582445		0.399757	0.378117		49.9		53.9	31.9		EGFP ASO vs. NET1 ASO #992	-53.38	Yes	****	<0.0001			EGFP ASO vs. NET1 ASO #992	59.6	Yes	****	<0.0001			89.376		247.68	40.32
	0.534367		0.385525	0.333667		47.3		55.8	27.5		EGFP ASO vs. NET1 ASO #1016	-72.03	Yes	****	<0.0001			EGFP ASO vs. NET1 ASO #1016	95.6	Yes	****	<0.0001			78.15		295.41	149.175
	0.586327		0.454362	0.416737		66.1		57.7	31.9		Scr ASO vs. NET1 ASO #992	-46.77	Yes	***	0.0002			Scr ASO vs. NET1 ASO #992	64.92	Yes	****	<0.0001			176.96		251.427	145.23
						76.4		44.7	33		Scr ASO vs. NET1 ASO #1016	-65.43	Yes	****	<0.0001			Scr ASO vs. NET1 ASO #1016	100.9	Yes	****	<0.0001			193.28		238.994	105.04
						62.7		33.2	28.6																216.258		305.37	111.696
Mouse 8	0.71876			0.423884		54.1		48.3	37.2																211.68		215.275	96.432
	0.564953			0.380027		53.9		40	36.7																205.137		258.656	31.862
	0.572673			0.287556
	0.60339			0.350237
	0.508045			0.313588																				Figure 3m - Kruskal Wallis test
	0.550944			0.482311
	0.444538			0.369925																				Dunn's multiple comparisons test	Mean rank diff.	Significant?	Summary	Adjusted P Value
	0.478064			0.427743																				GFP PMO vs. 992 PMO	56.16	Yes	****	<0.0001
																								GFP PMO vs. 1016 PMO	95.68	Yes	****	<0.0001
																								Scr PMO vs. 992 PMO	60.68	Yes	****	<0.0001
																								Scr PMO vs. 1016 PMO	100.2	Yes	****	<0.0001
Figure 3d - Brown-Forsythe and Welch ANOVA
Dunnett's T3 multiple comparisons test	Mean Diff.	95.00% CI of diff.	Below threshold?	Summary	Adjusted P Value
EGFP ASO vs. 992 ASO	0.09126	0.04654 to 0.1360	Yes	****	<0.0001
EGFP ASO vs. 1016 ASO	0.08506	0.04799 to 0.1221	Yes	****	<0.0001
Scr ASO vs. 992 ASO	0.1987	0.1589 to 0.2385	Yes	****	<0.0001
Scr ASO vs. 1016 ASO	0.1925	0.1617 to 0.2234	Yes	****	<0.0001
					Figure 3f - Kruskal Wallis test
					Dunn's multiple comparisons test	Mean rank diff.	Significant?	Summary	Adjusted P Value
					GFP PMO vs. NET1 992 PMO	85.32	Yes	****	<0.0001
					GFP PMO vs. NET1 1016 PMO	109.1	Yes	****	<0.0001
					Scr PMO vs. NET1 992 PMO	76.04	Yes	****	<0.0001
					Scr PMO vs. NET1 1016 PMO	99.77	Yes	****	<0.0001

## Sheet: Figure 4
	Figure 4d						Figure 4f
	EGFP PMO	Scr PMO	Net1 #992 PMO	Net1 #1016 PMO			Basal epithelial layer				Entire epithelium
Mouse 1	0.956609	0.979879	0.909364	0.83413			EGFP PMO	Scr PMO	Net1 #992 PMO	Net1 #1016 PMO	EGFP PMO	Scr PMO	Net1 #992 PMO	Net1 #1016 PMO
	0.886516	1.008	0.850354	0.74517			0.564172	0.574184	0.80317	0.474222	0.85856	1.24022	0.967109	0.754429
	0.906146	1.10811	1.00644	0.693242			0.566733	0.430632	1.14849	0.385228	0.819331	1.00371	1.02644	0.729215
	0.750147	1.1565	0.745881	1.04458			0.677277	0.677332	1.26879	0.336797	0.899245	1.57455	0.833559	0.592069
	0.662894	1.04827	0.693856	0.920518			0.709549	0.557754	1.26649	0.195265	0.885186	1.34253	0.667108	0.737191
	0.730141	0.915589	0.909371	0.890959			0.632103	0.476803	1.29923	0.327966	0.948262	1.22208	0.649574	0.720748
	0.885283	0.950574	1.03578	0.783134			0.451941	0.529567	1.3314	0.340143	1.11856		0.600326	0.556774
	0.990646	1.01689	0.975452	0.782282
	0.937629	0.942585	0.900051	0.922251			1.12622	0.62466	0.53066	0.801034	1.6362	1.17181	0.672851	1.15701
	0.827542	1.01497	0.83029	1.17157			1.27532	0.540683	0.629822	0.570026	1.56276	0.997051	0.652828	0.842758
	0.823918	0.923975	0.889102	0.71003			1.61081	0.583665	0.663182	0.738337	1.18388	1.18915	0.795365	0.743792
	0.92382	0.915539	0.929678	0.865021			1.36343	0.873063	0.678553	0.485569	1.32592	1.03354	0.693481	0.876886
	0.856924	1.11616	0.651779	0.852381			1.23556	0.67859	0.638164	0.529362	0.869677	1.13831	0.751945	0.913195
	0.816114	0.898531	0.495702	0.701244			1.40186	0.666076	0.804759	0.596736	1.04292	0.935748	0.680121	0.879636
	0.790812	1.06843	0.727384	0.912797
							0.962313	0.627805	1.07064	0.40786	0.860119	0.957412	0.728497	0.581614
Mouse 2	1.1925	1.0123	0.541147	0.838307			1.35905	1.12735	0.905577	0.552826	1.09974	0.667703	0.873617	0.660398
	0.742236	0.980316	0.520724	0.583702			1.38866	1.23514	1.10867	0.420049	0.985924	0.741601	0.726998	0.626677
	1.06457	0.947915	0.442188	0.716029			1.3719	1.2952	0.831923	0.678934	0.882458	0.739781	0.681478	0.707479
	1.22893	1.05186	0.625236	0.629086			1.50303	1.19548	0.691662	0.798382	0.860232	0.99266	0.779607	0.691324
	1.07215	0.969371	0.536544	0.729991			1.13381	1.28193	1.26922	0.86432	0.953008	1.43425	0.611483	0.604283
	1.07807	1.02989	0.51604	0.742563
	1.17341	0.968781	0.633757	0.856583			0.941075	1.60887	0.991077	0.3376	1.06607	0.634327	0.983697	1.17574
	0.908486	1.07392	0.658822	0.635051			0.785942	1.18107	1.17651	1.72984	1.13472	0.628732	0.836541	0.846055
	0.930029	1.23455	0.654278	0.758845			1.0649	0.863325	1.01257	0.951431	1.11256	0.651548	0.850635	0.732851
	1.10985	0.943121	0.53277	0.785329			1.1055	0.731655	0.804619	0.914529	1.14834	0.69081	0.84433	0.883819
	1.03754	1.10685	0.305713	0.676764			0.974282	1.16504	0.574833	1.04391	1.12853	0.749331	0.851171	0.918086
	1.3148	1.09487	0.556352	0.833069			1.4355		0.56579	0.560969	0.987739	0.718964	0.935974	0.850306
	0.98841	0.931235	0.587865	0.75479						0.364978
	0.990253	0.956606	0.559285	0.781903
	0.800931	1.04474	0.416318	0.719424			1.20078	1.54754	0.440413	0.58261	0.79829	0.84695	0.814073	0.659835
							0.834382	1.17864	0.364533	0.642139	0.824573	0.800901	0.793153	0.530822
Mouse 3	0.753329	0.792701	0.761566	0.673234			1.04953	1.85774	0.857895	0.494536	0.994097	0.758049	0.845835	0.418447
	0.832113	0.859227	0.710867	0.709736			1.06456	1.57724	0.775467	0.642372	0.885929	0.812644	0.923119	0.359986
	1.14012	0.776176	0.774602	0.68344			1.00864	1.58577	0.95447	0.569416	0.939886	0.879224	0.932994	0.415871
	1.04252	0.962984	0.806069	0.610263			1.16397		0.866496	0.533115	0.948582	0.851529	0.830882	0.407624
	0.882521	0.905987	0.746223	0.674895
	0.973159	1.01699	0.585324	0.638704			0.8509	0.985618	0.543041	1.03973	0.824338	1.09919	0.816422	0.683739
	0.756731	0.920803	0.799549	0.589047			1.38419	0.636182	0.629378	0.815668	0.911303	1.44271	0.763407	0.57949
	0.7685	0.985286	0.777121	0.646807			1.22639	1.50512	0.474102	0.740283	0.95123	1.24114	0.630803	0.688818
	0.846239	0.793865	0.771862	0.489533			1.25328	1.20119	0.506468	1.05755	0.915009	1.44511	0.645014	0.570248
	0.821239	0.993922	0.778101	0.606488			1.09762	1.21548	0.657074	0.983432	0.91015	1.24612	0.66943	0.557487
	0.823295	0.851997	0.941733	0.635983			1.20621	1.08802	0.468522	0.405247	0.726678	1.03302	1.05995	0.697391
	1.14682	0.969488	0.862695	0.718101
	1.18743	0.999443	0.679287	0.617666			0.951496	1.0698	1.00421	0.710645	0.95367	1.45856	1.04428	0.872371
	0.910508	0.929305	0.769917	0.637008			1.00079	0.309707	0.814625	0.694231	1.02792	1.39108	0.961265	0.92222
	0.930541	0.899466	0.681932	0.549762			1.02976	0.405574	1.002	0.785042	1.0048	1.16251	0.796665	0.807463
							0.793755	0.736858	1.21253	0.812285	0.962399	1.11016	0.972108	0.753201
Mouse 4	0.903111	0.898236	0.607469	0.803927			1.0586	0.859804	0.500891	0.800963	0.999553	1.31464	0.67125	1.01122
	0.81624	0.818765	0.475011	0.588271			0.885795	1.00899	0.35831	0.628957	0.941486		0.608989	1.20154
	0.835944	0.868531	0.652679	1.03411
	0.761053	0.765702	0.482033	0.681526			1.4059		0.289852	1.0588	1.0316		0.684628	1.53726
	0.975344	0.809086	0.686942	0.812399			0.817638		0.291375	1.24015	0.789973		0.898616	1.43263
	1.0041	0.918367	0.578988	0.807427			0.757077		0.294299	0.83967	0.787671		0.685094	1.21919
	0.876155	0.921755	0.677104	0.668245			0.615491		0.284437	0.382821	0.716114		0.630705	1.15829
	0.805264	1.10555	0.45175	0.700713			0.701715		0.240231	0.63845	0.732066		0.631429	0.941952
	1.10759	0.843794	0.725487	0.836876			0.705471		0.201131	0.404376	0.703415		0.471427	0.832485
	0.924871	1.1073	0.481777	0.671402
	1.19621	0.894128	0.763787	0.844094
	0.871587	0.945623	0.521248	0.841187			Figure 4f - Kruskal-Wallis ANOVA
	0.932282	0.821804	0.629361	0.858678
	1.00417	0.884642	0.610865	0.879354			Basal epithelial layer
	1.17784	0.865725	0.768315	0.689924			Dunn's multiple comparisons test	Mean rank diff.	Significant?	Summary	Adjusted P Value
							GFP PMO vs. 992 PMO	43.63	Yes	***	0.0003
Mouse 5	1.10564	0.914002	0.94238	0.789273			GFP PMO vs. 1016 PMO	58.33	Yes	****	<0.0001
	1.57702	0.843427	0.939953	0.73447			Scr PMO vs. 992 PMO	27.05	No	ns	0.0733
	1.21894	0.92655	0.806217	0.772259			Scr PMO vs. 1016 PMO	41.75	Yes	**	0.001
	1.42844	0.88949	0.860599	0.623431
	1.22452	0.896961	0.782642	0.618046			Entire epithelium
	1.2663	0.897284	0.844522	0.588153			Dunn's multiple comparisons test	Mean rank diff.	Significant?	Summary	Adjusted P Value
	1.62957	0.981666	1.08361	0.692745			GFP PMO vs. 992 PMO	49.56	Yes	****	<0.0001
	1.50023	0.876569	0.776715	0.728335			GFP PMO vs. 1016 PMO	47.63	Yes	****	<0.0001
	0.947888	0.864843	0.907016	0.701503			Scr PMO vs. 992 PMO	53.1	Yes	****	<0.0001
	1.10299	0.801487	0.697148	0.809498			Scr PMO vs. 1016 PMO	51.17	Yes	****	<0.0001
	0.974645	0.870512	0.630064	0.668115
	0.951434	1.0892	0.849197	0.742964
	1.15581	0.876814	0.836515	0.724785
	1.34908	0.915031	0.873607	0.733018
	1.16506	0.929403	0.871465	0.77292
Mouse 6	1.04971	0.871495	0.645607	0.721777			Figure 4d - Kruskal-Wallis ANOVA
	1.11779	0.936338	0.708931	0.774169
	0.752784	0.91077	0.748854	0.660335			Dunn's multiple comparisons test	Mean rank diff.	Significant?	Summary	Adjusted P Value
	0.780538	0.913492	0.655642	0.694815			GFP ASO vs. NET1 ASO #992	173.4	Yes	****	<0.0001
	1.03988	0.889328	0.892711	0.6865			GFP ASO vs. NET1 ASO #1016	223.4	Yes	****	<0.0001
	1.14945	0.939113	0.919533	0.709155			Scr ASO vs. NET1 ASO #992	130.2	Yes	****	<0.0001
	0.824074	0.944622	0.806738	0.706162			Scr ASO vs. NET1 ASO #1016	180.3	Yes	****	<0.0001
	0.995795	0.886351	0.547806	0.688198
	0.963148	0.888147	0.805816	0.665838
	0.693609	0.808887	0.932541	0.649364
	1.21921	0.884207	0.928817	0.676849
	1.25683	0.856119	0.478001	0.640553
	0.993787	0.932565	0.4514	0.797467
	1.20744	0.975519	0.633983	0.714153
	0.974282	0.833143	0.562419	0.603023
Mouse 7	0.987106	0.832385	0.924432	0.602594
	0.993537	0.837691	0.859805	0.653508
	0.878192	0.847704	0.906176	0.5544
	1.28826	0.958869	0.842544	0.586733
	1.11921	0.999122	0.876911	0.658945
	1.1287	0.93878	0.851142	0.688224
	1.16651	0.875097	0.945198	0.697145
	1.15363	0.934938	0.847712	0.565435
	1.37755	0.950973	0.92845	0.759753
	1.82209	0.853047	1.04027	0.745229
	1.42704	0.81304	0.928897	0.729708
	1.02781	0.824188	0.934538	0.608434
	0.989601	0.906872	0.793198	0.598046
	1.24707	0.831817	0.966857	0.68767
	1.13183	1.01292	1.01113	0.760654
Mouse 8	1.01158		0.664196	0.709396
	1.28674		0.862485	0.621289
	1.17952		0.837217	0.627508
	0.953162		0.850477	0.757568
	1.32015		0.840883	0.758176
	1.28608		0.905901	0.770301
	1.52715		0.85934	0.814719
	1.37432		0.859033	0.710803
	1.43231		0.975225	0.686617
	1.70255		0.952546	0.754358
	1.22141		1.05287	0.679466
	1.35484		0.934946	0.649422
	1.22521		0.942899	0.776559
	1.07175		0.784569	0.705473
	1.31736		1.00636	0.730273

## Sheet: Figure 5
	Figure 5d				Figure 5f
	GEF11/WT	GEF11/CA			GEF11/WT	GEF11/CA			Figure 5d - unpaired two-tailed Student’s t-test
Mouse 1	0.377512	0.79532		Mouse 1	109.08	108.454
	0.787786	0.476484			138.968	134.964			Column B	GEF11/CA
	0.627362	0.710425			219.024	133.86			vs.	vs.
	0.766207	0.754732			76.85	102.93			Column A	GEF11/WT
	0.870423	0.792096			79.296	162.526
	0.713256	0.589834			95.975	84.75			Unpaired t test
	0.447443	0.521391			79.639	156.576			P value	0.013
	0.690013	0.899946			134.16	156.88			P value summary	*
					106.434	115.588			Significantly different (P < 0.05)?	Yes
Mouse 2	0.523584	0.624996							One- or two-tailed P value?	Two-tailed
	0.527566	0.804977		Mouse 2	170.82	101.38			t, df	t=2.584, df=46
	0.699619	1.21434			205.656	135.419
	0.517879	0.737484			205.138	221.064			How big is the difference?
	0.759255	0.884249			142.509	188.991			Mean of column A	0.6074
	0.739375	0.797777			167.865	219.736			Mean of column B	0.73
	0.517811	0.597536			146.028	226.335			Difference between means (B - A) ± SEM	0.1226 ± 0.04744
	0.623625	0.946336			161.241	213.012			95% confidence interval	0.02710 to 0.2181
					178.524	224.829			R squared (eta squared)	0.1268
Mouse 3	0.761681	0.489781			152.684	267.996
	0.737059	0.988875
	0.479297	0.633368		Mouse 3	64.766	155.904			Figure 5f - unpaired two-tailed Student’s t-test
	0.608016	0.545655			85.592	176.4
	0.570284	0.521683			106.917	166.4			Column B	GEF11/CA
	0.415423	0.853577			112.288	216.24			vs.	vs.
	0.489316	0.602677			101.292	209.077			Column A	GEF11/WT
	0.327813	0.736315			59.913	186.03
					59.95	178.18			Unpaired t test
					62.602	246.84			P value	0.0002
					68.251	293.75			P value summary	***
									Significantly different (P < 0.05)?	Yes
									One- or two-tailed P value?	Two-tailed
									t, df	t=3.977, df=52
									How big is the difference?
									Mean of column A	121.9
									Mean of column B	177.2
									Difference between means (B - A) ± SEM	55.28 ± 13.90
									95% confidence interval	27.39 to 83.18
									R squared (eta squared)	0.2332

## Sheet: Figure s2
	Supplementary Figure 2c
	Mouse tongue											Mouse skin											Mouse Intestine											Mouse Kidney
	CYB5R3	GAPDH	NET1	GAPDH	PALLD	GAPDH	PKP4	GAPDH	KIF1C	GAPDH		CYB5R3	GAPDH	NET1	GAPDH	PALLD	GAPDH	PKP4	GAPDH	KIF1C	GAPDH		CYB5R3	GAPDH	NET1	GAPDH	PALLD	GAPDH	PKP4	GAPDH	KIF1C	GAPDH		CYB5R3	GAPDH	NET1	GAPDH	PALLD	GAPDH	PKP4	GAPDH	KIF1C	GAPDH
Mouse 1	0.570321	0.12436	0.407954	0.159082	0.282445	0.195826	0.47862	0.249861	0.164892	0.10945		0.689363	0.32087	0.401794	0.250475	0.388904	0.241468	0.313177	0.253369	0.346114	0.26949		0.576589	0.258204	0.749527	0.307636	0.55455	0.134261	0.378425	0.528988	0.457036	0.330217		0.489973	0.451498	0.417391	0.456604	0.373153	0.597202	0.421113	0.531205	0.309399	0.313525
	0.539236	0.115356	0.47503	0.20789	0.324374	0.131935	0.0386855	0.17807	0.214499	0.169241		0.732222	0.343314	0.469867	0.257714	0.385906	0.28855	0.27758	0.186715	0.416711	0.218293		0.407497	0.404422	0.682059	0.347607	0.365831	0.175378	0.507354	0.142649	0.324992	0.275739		0.632797	0.469581	0.506389	0.403644	0.48544	0.409052	0.43158	0.411868	0.361598	0.363149
	0.610079	0.140133	0.489001	0.215785	0.317	0.157676	0.34039	0.186819	0.262791	0.231903		0.654483	0.157119	0.529692	0.339081	0.670184	0.453947	0.401806	0.258416	0.270763	0.416752		0.382876	0.0913298	0.575276	0.232453	0.206514	0.228921	0.100435	0.0641884	0.341586	0.220917		0.529579	0.393611	0.48704	0.38861	0.318047	0.49312	0.328483	0.415515	0.494582	0.513953
	0.497355	0.132257	0.327979	0.228294	0.243298	0.162268	0.331696	0.242858	0.197136	0.191878		0.691525	0.238675	0.503582	0.340223	0.337444	0.354142	0.48296	0.147263	0.317286	0.438825		0.296904	0.0215855	0.606884	0.387253	0.528717	0.198895	0.445488	0.490748	0.197516	0.0941367		0.484117	0.506845	0.44051	0.436229	0.545429	0.451649	0.510542	0.428984	0.380209	0.389834
	0.516011	0.161228	0.326662	0.125307	0.285124	0.122977	0.130932	0.060901	0.244093	0.232195		0.582067	0.223567	0.330997	0.185546	0.397062	0.353954	0.411089	0.206628	0.348908	0.318556		0.351712	0.0949626	0.472771	0.257409	0.351785	0.324532	0.223543	0.253279	0.331919	0.246098		0.593514	0.630031	0.500971	0.485706	0.364743	0.483482	0.345476	0.298306	0.50927	0.566617
	0.571041	0.142292	0.329779	0.18536	0.340691	0.167836	0.158042	0.150072	0.190885	0.112012		0.458319	0.170556	0.360283	0.29723	0.462917	0.331765	0.295022	0.252942	0.559026	0.308463		0.772827	0.355008	0.554666	0.437851	0.563222	0.31012	0.26612	0.125595	0.218201	0.171102		0.604337	0.521417	0.349791	0.371871	0.340691	0.486709	0.450547	0.33307	0.460973	0.387723
	0.659718	0.151426	0.441174	0.306824	0.324926	0.215088	0.207603	0.115717	0.128373	0.0665745		0.260004	0.158989	0.413268	0.287724	0.61422	0.250122	0.24638	0.21872	0.313489	0.185215		0.561973	0.18077	0.568283	0.315195	0.471784	0.340745	0.349289	0.581658	0.507274	0.298631		0.59218	0.426745	0.575213	0.397907	0.505128	0.525005	0.495407	0.429622	0.352852	0.398392
			0.464797	0.180899	0.459179	0.452499			0.258702	0.123816		0.399578	0.255328	0.357524	0.289721	0.631265	0.324337	0.51574	0.203973	0.339793	0.290463				0.547308	0.229772	0.550895	0.240115	0.315864	0.181207	0.379023	0.508932		0.472521	0.308267	0.421652	0.440018	0.493285	0.549427	0.346774	0.59451
Mouse 2	0.609955	0.149596					0.224298	0.21804				0.515767	0.260609	0.406899	0.203285	0.559594	0.435308	0.356632	0.230977	0.197565	0.307194		0.838711	0.386459	0.561998	0.306911	0.452464	0.369061	0.187528	0.0940918	0.339189	0.218321		0.345256	0.305547	0.380346	0.445242	0.872073	0.604282	0.372944	0.362772	0.366313	0.387269
	0.68105	0.182551	0.286656	0.126898	0.340979	0.132254	0.354611	0.196464	0.341183	0.222576		0.379735	0.142038	0.545288	0.381546	0.225372	0.31622	0.66727	0.189114	0.283693	0.250271		0.828393	0.205541	0.608739	0.33215	0.626576	0.43712	0.370487	0.42923	0.207813	0.169664		0.387218	0.362036	0.516932	0.496771	0.956458	0.436127	0.468854	0.33574	0.348198	0.222212
	0.766643	0.214376	0.22466	0.087713	0.411206	0.284976	0.268581	0.208489	0.282721	0.277096		0.438042	0.284267	0.394223	0.287517	0.310241	0.346481	0.333161	0.352196	0.303944	0.281332		0.628138	0.377978	0.626515	0.401814	0.539873	0.375106	0.265682	0.240236	0.306815	0.206504		0.327877	0.441809	0.563762	0.485284	0.580835	0.544309	0.327007	0.309824	0.287049	0.255797
	0.54832	0.193276	0.354326	0.14044	0.443861	0.263264	0.400286	0.228098	0.321137	0.24894		0.269439	0.240769	0.530709	0.378412	0.514486	0.328253	0.0888368	0.179197	0.205756	0.234728		0.478098	0.32604	0.699491	0.345735	0.444476	0.293429	0.700023	0.433632	0.259302	0.260204		0.590922	0.457893	0.549908	0.491921	0.730337	0.509132	0.314644	0.331283	0.296874	0.285888
	0.71118	0.15039	0.435492	0.159726	0.363372	0.199354	0.250037	0.172321	0.306845	0.226731		0.357737	0.244378	0.398597	0.166148	0.458861	0.317365	0.22691	0.244878	0.224916	0.260582		0.8036	0.288415	0.687065	0.382297	0.709555	0.444407	0.498883	0.496192	0.257229	0.238239		0.435844	0.36956	0.303452	0.400886	0.276364	0.404557	0.311159	0.34674	0.34406	0.322257
	0.568884	0.162631	0.623156	0.139096	0.514264	0.229248	0.240484	0.193412	0.22282	0.103578		0.542129	0.223239	0.470193	0.236969	0.564095	0.353668	0.264769	0.129807	0.391679	0.27577		0.809816	0.305641	0.629703	0.265747	0.63517	0.35754	0.860416	0.526782	0.218524	0.186716		0.400861	0.261151	0.454242	0.604821	0.615171	0.344293	0.29148	0.306202	0.292945	0.246678
	0.672328	0.177986	0.359687	0.211307	0.420785	0.207364	0.203821	0.214133	0.289701	0.26443		0.453972	0.123924	0.459303	0.380364	0.556536	0.313048	0.599011	0.21693	0.415447	0.225828		0.694259	0.235521	0.478727	0.290039	0.456976	0.286185	0.428067	0.382379	0.235423	0.118084		0.332404	0.349803	0.432108	0.334188	0.527969	0.51128	0.355321	0.296259	0.391929	0.373857
	0.599316	0.149522	0.630582	0.238361	0.246078	0.137757	0.313151	0.170196	0.161703	0.159026		0.438158	0.31576	0.568438	0.297643	0.55914	0.336412	0.292299	0.304975	0.270639	0.234623		0.808188	0.204013	0.606925	0.355382	0.423474	0.403549	0.36905	0.12992	0.289198	0.22474		0.470691	0.320457	0.484239	0.37171	0.388864	0.382377	0.349558	0.265378	0.23119	0.250785
			0.647104	0.290424	0.328321	0.184871			0.202467	0.182734
Mouse 3	0.421105	0.175917					0.434319	0.219765				0.764961	0.251526	0.264906	0.198659	0.379953	0.0830952	0.832017	0.255504	0.217116	0.272126		0.5571	0.343889	0.458215	0.339092	0.892733	0.569532	0.39967	0.214913	0.565715	0.50166		0.314199	0.159699	0.468526	0.38037	0.670854	0.490685	0.26046	0.156093	0.462249	0.571208
	0.59509	0.261424	0.461333	0.307391	0.361281	0.149881	0.399572	0.170602	0.304148	0.290193		0.660823	0.142671	0.310216	0.246234	0.160374	0.355386	0.369024	0.109701	0.33788	0.344849		0.520537	0.347624	0.515224	0.379031	0.493549	0.541746	0.0170314	0.339911	0.624624	0.683418		0.377915	0.291357	0.363973	0.316319	0.58035	0.420422	0.534376	0.547586	0.391674	0.248989
	0.483549	0.197943	0.350368	0.278989	0.363055	0.147185	0.339454	0.164156	0.347647	0.25322		0.622816	0.535738	0.319873	0.226176	0.492261	0.30637	0.286747	0.101065	0.179545	0.429927		0.630009	0.157976	0.552556	0.280633	0.22481	0.599333	0.30416	0.211789	0.556816	0.419288		0.48856	0.300833	0.400469	0.380692	0.703499	0.496567	0.472124	0.374213	0.385559	0.401976
	0.371468	0.112196	0.317195	0.129839	0.330848	0.173257	0.31718	0.244931	0.289884	0.120099		0.49335	0.221124	0.528798	0.368382	0.220195	0.116586	0.417487	0.232829	0.34529	0.192962		0.566446	0.298872	0.470935	0.254648	0.825927	0.47215	0.241036	0.0659157	0.487538	0.339771		0.379211	0.433979	0.552527	0.390552	0.403999	0.466176	0.649954	0.416783	0.397333	0.369206
	0.479792	0.158616	0.3988	0.117296	0.316474	0.126481	0.37011	0.231572	0.187949	0.187949		0.667263	0.170729	0.364136	0.149458	0.587122	0.18033	0.400082	0.306313	0.165058	0.401273		0.462103	0.378682	0.544365	0.255587	0.518564	0.285942	0.191164	0.108947	0.491565	0.390456		0.347937	0.413784	0.505722	0.40678	0.488016	0.419656	0.174186	0.370227	0.458936	0.456074
	0.427984	0.2662	0.589101	0.297494	0.255474	0.246308	0.400952	0.175052	0.261277	0.261277		0.520502	0.336603	0.425985	0.224717	0.490916	0.35964	0.304405	0.336348	0.179218	0.262569		0.45726	0.290406	0.591195	0.327182	0.406907	0.376565	0.655648	0.390575	0.506556	0.54622		0.524256	0.525451	0.528544	0.416436	0.513003	0.50231	0.713682	0.442794	0.276848	0.291363
	0.621243	0.218879	0.532141	0.207918	0.320876	0.168221	0.315627	0.197275	0.150588	0.150588		0.366589	0.380182	0.325047	0.193745	0.347126	0.137779	0.382238	0.344969	0.299344	0.348771		0.506199	0.221969	0.588884	0.373913	0.592861	0.460182	0.450996	0.439623	0.630207	0.579488		0.300244	0.292908	0.424033	0.344267	0.581275	0.359032	0.440295	0.470776	0.546094	0.680581
	0.623223	0.209437	0.429087	0.181443	0.365662	0.144137	0.419333	0.228906	0.240122	0.240122		0.285983	0.168845	0.389017	0.135111	0.399435	0.207002	0.439278	0.209418	0.266744	0.399082		0.534915	0.253057	0.614993	0.32395	0.629346	0.315346			0.61945	0.625074		0.565754	0.564199	0.378057	0.381431	0.333039	0.465159	0.349693	0.344305	0.411057	0.479331
			0.30071	0.183923	0.312578	0.121193			0.174891	0.174891
Mouse 4	0.346718	0.200492					0.404248	0.207523				0.371334	0.0929428	0.229199	0.11228			0.609126	0.36665	0.215871	0.261135		0.626682	0.386582	0.63823	0.484594	0.637064	0.337639	0.220899	0.230888	0.47815	0.382591		0.550646	0.402546	0.593331	0.397281	0.528665	0.43713	0.664511	0.345951	0.466406	0.481013
	0.748227	0.273736	0.32944	0.158615	0.399614	0.17126	0.287505	0.226741	0.321828	0.235265		0.361545	0.0872434	0.389001	0.278055			0.611686	0.370577	0.330009	0.439349		0.552504	0.284055	0.559433	0.362285	0.663926	0.374893	0.134869	0.165666	0.503494	0.515417		0.375543	0.359132	0.335381	0.330919	0.458659	0.323676	0.713362	0.427671	0.507961	0.60587
	0.733204	0.177626	0.609617	0.248085	0.338963	0.233014	0.372852	0.220856	0.441188	0.211785		0.451562	0.110504	0.475258	0.282225			0.353986	0.27296	0.369725	0.356289		0.530755	0.34776	0.659052	0.404931	0.552687	0.367089	0.470784	0.30884	0.407092	0.381348		0.61897	0.447851	0.463725	0.327018	0.458524	0.399205	0.716468	0.360372	0.579391	0.499057
	0.711303	0.191884	0.384823	0.185458	0.327818	0.220064	0.420822	0.213982	0.372647	0.226113		0.573862	0.202505	0.283183	0.189072			0.70374	0.182932	0.25436	0.145333		0.766284	0.392509	0.683252	0.433917	0.473025	0.254984	0.284329	0.258055	0.391461	0.334986		0.476952	0.414254	0.54228	0.376142	0.489201	0.362452	0.55344	0.35835	0.611821	0.512399
	0.631911	0.164348	0.525577	0.221629	0.612867	0.281324	0.124941	0.156466	0.253355	0.154753		0.254075	0.125917	0.465401	0.221514			0.549798	0.26428	0.128213	0.305802		0.495975	0.449348	0.505342	0.305428	0.468141	0.362146	0.362892	0.313966	0.42955	0.346165		0.601069	0.475552	0.437709	0.353525	0.568632	0.435239	0.613838	0.378253	0.465436	0.54516
	0.465526	0.137921	0.508852	0.228494	0.362833	0.124606	0.3466	0.187839	0.302663	0.314551		0.452149	0.403676	0.49683	0.418209			0.565	0.384709	0.448596	0.360243		0.720132	0.607571	0.295176	0.318746	0.342913	0.27966	0.164083	0.156973	0.438669	0.498162		0.476058	0.323733	0.576094	0.36895	0.414349	0.452671	0.604405	0.280478	0.488471	0.455169
	0.471263	0.160358	0.448827	0.303008	0.417291	0.161301	0.363419	0.190772	0.313386	0.183807		0.416044	0.339712	0.576654	0.190449			0.675444	0.303669	0.174561	0.298526		0.543802	0.358216	0.562057	0.30699	0.515152	0.406697	0.213486	0.199525	0.367628	0.336469		0.333778	0.356345	0.608517	0.41297	0.493959	0.518877	0.511404	0.295956	0.511713	0.341847
	0.481833	0.265662	0.577873	0.281429	0.342024	0.147657			0.308361	0.177673		0.415545	0.387389					0.428551	0.155766	0.207352	0.326274		0.74939	0.464884	0.532933	0.245093	0.520496	0.384875	0.304544	0.304236	0.391033	0.312466		0.429436	0.368502			0.467131	0.420099	0.548379	0.289534	0.412847	0.543975
			0.432343	0.219813	0.382315	0.142744			0.369212	0.180949
Supplementary Figure 2e
	Net1 mRNA Intensity																																		Gapdh mRNA Intensity
Basal	0.908916	1.09243	1.10776	1.27634	1.15254	0.893645	0.619455	0.948898	0.607666	0.306304	1.21901	1.55794	1.25072	1.3874	0.553764	1.11718	0.599262	1.66779	0.951009	1.41566	0.472512	1.09158	0.80294	0.999251	1.32743	1.37636	1.01409	1.39061	0.926112	0.591627	0.537888	0.835878			1.19358	0.85475	1.40707	0.854847	0.937084	0.542085	1.04231	1.16828	0.503475	0.422629	0.972301	0.74948	0.885388	0.864124	2.59685
Suprabasal 1	0.689282	0.213749	0.325656	0.533518	0.338296	0.500439	0.170202	0.286436	0.168254	0.185359	0.376633	0.430124	0.183892	0.413208	0.0815393	0.0988133	0.219194	1.17604	0.540196	0.186355	0.120792	0.114807	0.110558	0.252034	0.647788	0.459834	0.177931	0.436586	0.318963	0.255079	0.178167	0.205254			1.47825	1.09829	1.50942	1.07834	1.62893	0.961491	0.534489	1.24709	0.791147	0.766915	1.35531	1.21138	1.08876	1.19863	2.0271
Suprabasal 2	0.23905	0.0824424	0.0575811	0.0734859	0.0873096	0.174436	0.0345521	0.148711	0.0179684	0.0810353	0.0627291	0.0404373	0.0458687	0.115972	0.0419078	0.0283794	0.19514	0.656813	0.243235	0.115622	0.0583402	0.0406543	0.076709	0.148145	0.102913	0.238889	0.20825	0.232524	0.292247	0.210908	0.14184	0.0629463			1.02621	0.598501	0.404514	0.482165	0.84124	0.738581	0.101998	0.772073	0.178122	0.455591	0.531404	0.431676	0.535181	0.619812	1.01057
	Supplementary Figure 2c Mixed-effects analysis
	Mouse tongue											Mouse skin											Mouse Intestine											Mouse Kidney
	Šídák's multiple comparisons test	Mean Diff.	95.00% CI of diff.	Below threshold?	Summary	Adjusted P Value						Šídák's multiple comparisons test	Mean Diff.	95.00% CI of diff.	Below threshold?	Summary	Adjusted P Value						Šídák's multiple comparisons test	Mean Diff.	95.00% CI of diff.	Below threshold?	Summary	Adjusted P Value						Šídák's multiple comparisons test	Mean Diff.	95.00% CI of diff.	Below threshold?	Summary	Adjusted P Value
	Cyb5r3 vs. Gapdh	0.394	0.3336 to 0.4544	Yes	****	<0.0001						Cyb5r3 vs. Gapdh	0.2463	0.1637 to 0.3288	Yes	****	<0.0001						Cyb5r3 vs. Gapdh	0.2949	0.2117 to 0.3780	Yes	****	<0.0001						Cyb5r3 vs. Gapdh	0.06701	0.02293 to 0.1111	Yes	***	0.0008
	Net1 vs. Gapdh	0.2333	0.1840 to 0.2826	Yes	****	<0.0001						Net1 vs. Gapdh	0.1603	0.1202 to 0.2004	Yes	****	<0.0001						Net1 vs. Gapdh	0.2449	0.1991 to 0.2907	Yes	****	<0.0001						Net1 vs. Gapdh	0.06348	0.01599 to 0.1110	Yes	**	0.0036
	Palld vs. Gapdh	0.1704	0.1329 to 0.2078	Yes	****	<0.0001						Pkp4 vs. Gapdh	0.1852	0.09774 to 0.2727	Yes	****	<0.0001						Palld vs. Gapdh	0.1666	0.08622 to 0.2470	Yes	****	<0.0001						Palld vs. Gapdh	0.05706	-0.02507 to 0.1392	No	ns	0.3543
	Pkp4 vs. Gapdh	0.1145	0.06605 to 0.1630	Yes	****	<0.0001						Kif1c vs. Gapdh	-0.01051	-0.07678 to 0.05576	No	ns	>0.9999						Pkp4 vs. Gapdh	0.06038	-0.02009 to 0.1408	No	ns	0.2607						Pkp4 vs. Gapdh	0.08703	0.007743 to 0.1663	Yes	*	0.024
	Kif1c vs. Gapdh	0.06699	0.03290 to 0.1011	Yes	****	<0.0001						Gapdh vs. Gapdh	-0.02389	-0.09319 to 0.04541	No	ns	0.9658						Kif1c vs. Gapdh	0.05623	0.01951 to 0.09295	Yes	***	0.0007						Kif1c vs. Gapdh	0.001293	-0.03872 to 0.04131	No	ns	>0.9999
	Gapdh vs. Gapdh	-0.02447	-0.06383 to 0.01489	No	ns	0.4929						Gapdh vs. Gapdh	-0.05897	-0.1140 to -0.003967	Yes	*	0.0292						Gapdh vs. Gapdh	-0.03362	-0.1008 to 0.03360	No	ns	0.7602						Gapdh vs. Gapdh	-0.008296	-0.06803 to 0.05143	No	ns	>0.9999
	Gapdh vs. Gapdh	0.0172	-0.03329 to 0.06769	No	ns	0.9686						Gapdh vs. Gapdh	-0.03205	-0.09710 to 0.03300	No	ns	0.7598						Gapdh vs. Gapdh	-0.0224	-0.08656 to 0.04176	No	ns	0.9634						Gapdh vs. Gapdh	-0.05439	-0.09825 to -0.01054	Yes	**	0.0079
	Gapdh vs. Gapdh	-0.008211	-0.04284 to 0.02642	No	ns	0.9973						Gapdh vs. Gapdh	0.06746	-0.01220 to 0.1471	No	ns	0.1402						Gapdh vs. Gapdh	0.07039	-0.03132 to 0.1721	No	ns	0.3577						Gapdh vs. Gapdh	0.0889	0.03343 to 0.1444	Yes	***	0.0004
	Gapdh vs. Gapdh	-0.009955	-0.05258 to 0.03266	No	ns	0.9976						Palld vs. Gapdh	0.1509	0.06431 to 0.2376	Yes	***	0.0002						Gapdh vs. Gapdh	-0.04921	-0.1674 to 0.06893	No	ns	0.8983						Gapdh vs. Gapdh	-0.04836	-0.1282 to 0.03151	No	ns	0.534
		Supplementary Figure 2e Kruskal-Wallis ANOVA
		Dunn's multiple comparisons test	Mean rank diff.	Significant?	Summary	Adjusted P Value
		NET1 mRNA L1 vs. NET1 mRNA L2	34.06	Yes	****	<0.0001
		NET1 mRNA L1 vs. NET1 mRNA L3	56.22	Yes	****	<0.0001
[truncated: 17 more columns]

## Sheet: Figure s5
	Supplementary Figure 5b,c						Supplementary Figure 5d				Supplementary Figure 5g										Supplementary Figure 5h					Supplementary Figure 5i
	Normalized flourescent intensity						RNA count				Net1 mRNA PDI					Cyb5r3 mRNA PDI					Normalized Net1 expression ddPCR					Normalized Ps/Cb enrichment
	siControl		siNet1#1		siNet1#2		Net1	Cyb5r3			Control PMO	Net1 #992 PMO	Net1#1016 PMO	Net1 #1620 PMO		Control PMO	Net1 #992 PMO	Net1#1016 PMO	Net1 #1620 PMO		Control PMO	Net1 #992 PMO	Net1#1016 PMO	Net1 #1620 PMO			Control-PMO			Net1#992 PMO
	Net1	Cyb5r3	Net1	Cyb5r3	Net1	Cyb5r3	191.98	4282.9		Experiment 1	0.686536	0.888254	0.967738	0.345615		1.89388	2.28077	2.42823	1.77335		1	0.625184	0.604651	0.69567			Exp 1	Exp 2	Exp 3	Exp 1	Exp 2	Exp 3
	0.417128	0.408694	0.193417	2.04474	0.0151471	0.322396	184.14	4229.63			1.61278	1.00335	1.21428	1.684		1.79204	1.76715	1.34117	1.44808		1	1.25426	1.17137	1.49241		Cyb5r3	4.75625	4.2659	4.06708	4.36277	4.42183	3.68224
	0.315759	0.5829	0.0745703	0.76294	0	0.462471	174.69	4372.36			0.627106	0.570958	1.1553	2.06606		1.66061	1.3614	1.71473	1.8794		1	1.93314	1.71586			Palld	2.96121	2.44371	2.20877	2.44329	2.52794	2.17668
	0.333236	1.66515	0.201573	0.749932	0.104865	0.144904	178.04	4403.78			0.325446	0.742958	0.906441	1.45248		2.17886	1.47744	1.76087	1.62581		1	1.1602	0.846034			Rab13	3.19502	3.99269	2.99687	3.46261	2.9998	2.24065
	2.04253	1.17666	0.534809	0.585918	1.06729	0.504715	314.67	6270.58			0.633371	1.25075	1.7457	1.76052		1.87965	1.88298	1.53697	1.91669		1	1.40691	1.31847			Cenpb	3.29724	2.80792	2.70414	2.93338	2.77128	2.64394
	2.01923	0.732632	0.0151471	0.532073	0.00466065	0.651899	363.17	5526.31			2.12327	0.364351	0.972411	1.36699		2.21178	1.78981	1.72528	1.74704		1	0.844377	0.650095			Kank2	3.26181	2.96834	2.84876	3.50799	3.42271	2.80623
	0.639674	0.483929	0.101369	0.555274	0.104865	0.616494	354.93	5927.06			2.06508	1.28851	0.47196	2.34825		1.8835	1.17406	0.978959	1.54063		1	1.42933				Kif1c	2.45558	2.3139	2.29775	2.48564	2.31518	2.21881
	0.704923	0.682677	0.171279	0.900803	0.0198077	0.647272					2.27426	0.36365	2.77127	2.56023		2.13495	1.28291	1.31935	2.72077							Dynll2	2.9724	2.51286	2.34158	2.39533	2.59672	2.48601
	0.951937	1.59347	0.07224	1.53822	0.0419458	1.10673					1.10975	1.31229	0.513689	1.45368		2.74726	1.64669	1.56066	1.7622							Net1	3.09921	3.8142	3.52116	2.09975	3.08264	1.96776
	1.1873	1.74588	0.610545	1.52394	0.0186426	1.00172					2.02118	1.11702	2.34964	1.45291		2.22515	1.69387	2.34665	1.44828							Anp32b	2.19403	1.86985	2.13649	2.06627	2.31916	2.04112
	1.09292	0.568886	0.111856	0.843405	0.36353	1.15366					2.87427	0.743349	1.51121	0.811522		2.53142	2.72016	2.06432	1.76299							Pkp4	2.5037	2.36806	1.59019	2.42744	2.36333	1.501
	1.26886	0.640231	0.742208	1.00836	0.0745703	0.691327					1.4901	0.953484	0.436491	1.74669		1.83621	1.39585	2.12648	1.36039							Sh3pxd2a	2.5741	2.32074	2.6042	2.71451	2.4834	2.36562
	0.68628	0.740142	0.0734052	0.878005	0.347218	1.03585					1.90804	0.786358	0.0838366	1.94662		1.94493	2.08647	1.21957	1.8605							Trak2	3.13255	2.37116	1.91483	2.7704	2.78883	2.77844
	0.485872	0.992935	0.319254	1.52736	0.0838916	0.633459					1.14015	0.330893	0.945536	0.97504		1.42858	1.65604	1.79138	1.86587							Trp53inp2	2.32465	2.46741	1.63324	2.45101	2.22897	1.73404
	0.460239	1.35818	0.25517	1.25592	0.0372852	0.743964					1.78682	1.579	1.27738	1.10284		1.47406	1.91827	1.41448	1.82559							Wnk1	1.72292	1.63995	1.24988	1.74321	1.7707	1.57943
	0.731722	0.653039	0.418293	1.1088	0.0594232	1.41001					1.40379	1.10535	0.9885	1.64921		1.09378	1.24773	1.88535	1.18144							Zbtb12	2.64025	2.4943	2.16877	2.92634	2.40189	2.09806
	1.02301	2.05373	0.0594232	1.10471	0.0687445	0.759588					1.24454	1.38839	0.700378	0.577632		1.65687	2.49234	1.60372	1.9703							Ddr2	1.83356	1.6773	1.72124	1.92388	1.85478	1.78591
	1.26537	0.71379	0.172444	1.05918	0.0116516	0.787683					1.64497	1.32833	1.48405	1.74706		1.73626	1.50502	2.03409	2.2232							Map2k7	2.06855	1.65414	1.6393	1.69728	1.79456	1.64123
	0.35887	0.213701	0.205068	0.697898	0.241188	0.482252					1.9442	0.909844	0.55987	0.711598		1.88007	1.72088	1.95018	1.97632							Rassf3	1.76976	1.9769	1.74823	1.74073	1.28773	1.84831
	1.8328	1.53064	0.362365	0.868148	0.46956	0.522351					1.78439	0.673151	1.48748	1.89705		1.73202	1.32047	1.33758	1.94164							Uhmk1	1.5191	1.35162	1.42908	1.45962	1.51783	1.38828
	1.15584	1.13489	0.387999	0.577737	0.0734052	0.7559																				Npm1	2.39009	1.90632	1.88579	2.43881	2.41945	2.04218
	0.965919	1.19081	0.0396155	1.76761	0.0932129	0.38556				Experiment 2	0.954332	1.50567	1.26627	1.09146		1.75934	1.43962	1.43429	1.43003							Ncl	1.618	1.44503	1.26795	1.84375	1.90683	1.65444
	0.679289	1.12376	0.123507	0.364304	0.57326	1.43455					0.846369	1.70489	0.0752626	1.66994		1.91657	1.67507	1.8812	1.57342							Rpl27a	1.68151	1.64662	1.50513	1.52243	1.79599	1.595
	0.967084	0.79298	0.307603	0.432431	2.15555	0.960012					0.903185	1.21956	0.429365	2.58923		1.3259	1.67614	1.76828	1.75474							Rpl35	1.36941	1.45595	1.21808	1.35464	1.3125	1.33485
	1.09875	1.06435	0.136324	2.30082	0.129333	1.54861					1.74406	0.302682	1.06239	1.08436		1.64345	1.26687	1.83587	1.44686							Rps16	1.21523	1.10454	0.931986	1.07901	1.22905	1.0243
	1.83513	1.08936	0	1.19705	0.165453	0.93319					1.88254	1.42243	1.88484	2.34755		2.31585	1.64496	1.73704	1.7607							Rps20	1.39735	1.46428	1.43081	1.44551	1.34512	1.48257
	1.82231	1.30614	0.259831	1.33136	0.329741	1.45889					1.56328	2.72366	1.65967	1.34026		1.79368	2.07429	2.21448	1.58466							Actb	1.00328	0.983748	1.00705	1.00372	0.991403	1.01015
	0.998544	0.909252	0.879697	0.848635							1.48626	1.85506	1.78073	2.24225		1.2661	1.49601	1.82212	1.88298							Arpc3	1.13766	1.26292	0.896305	1.10375	1.0788	1.13488
	0.659482	0.851183	0.0664142	0.621725							1.33733	1.71897	0.894871	2.15794		1.54072	1.63202	2.18243	1.72605							Gapdh	1.17412	1.18692	1.02346	1.19822	1.13589	1.10919
											1.35762	1.6457	1.49788	0.872903		1.77791	1.59489	1.92778	1.64075							Hprt	1.4382	1.33118	1.43659	1.21124	1.26014	1.4059
											2.60165	1.79054	1.72631	2.0865		1.8961	1.32663	1.81992	1.7789							Ldha	1.00777	0.974478	0.963591	1.00217	0.934381	0.980643
											2.07872	2.02934	2.22857	3.79981		2.25812	1.56333	1.4958	2.35594							Nup50	0.84237	0.878863	1.0069	0.829674	0.950356	0.910123
											1.76783	1.9954	1.67689	2.65392		2.37484	1.62364	1.61559	2.2394
	Supplementary figure 5b - Kruskal-Wallis test										1.83574	1.83797	2.15049	1.91253		1.84574	1.94059	2.27362	1.49009
											2.09259	1.55981	1.72906	2.06075		1.99382	1.85493	1.73531	1.70026
	Dunn's multiple comparisons test	Mean rank diff.	Significant?	Summary	Adjusted P Value						1.62333	1.51656	1.20715	2.17206
	siControl vs. siNet1#1	32.38	Yes	****	<0.0001											2.04614	1.51906	2.31808	1.30297
	siControl vs. siNet1#2	38.01	Yes	****	<0.0001					Experiment 3	2.99636	2.46096	0.796359	2.14768		1.68639	1.7473	1.8775	2.05248											Supplementary figure 5i - 2 way ANOVA
											2.56179	2.11745	1.24843	1.69578		2.08884	1.52432	1.5332	1.60659
											3.1544	2.25575	2.70876	2.3885		2.13708	1.93187	1.93047	1.81463
											1.58718	1.78547	2.01799	2.94531		1.3712	2.23382	1.6597	1.63682										Šídák's multiple comparisons test	Mean Diff.	95.00% CI of diff.	Below threshold?	Summary	Adjusted P Value
	Supplementary figure 5c - Kruskal-Wallis test										1.44636	0.826434	0.765104	2.25868		1.37677	1.19777	2.60175	2.03987
											3.20411	1.59662	2.45004	2.03916		1.94333	1.38145	2.91818	2.18844										Control-PMO - Net1-PMO
	Dunn's multiple comparisons test	Mean rank diff.	Significant?	Summary	Adjusted P Value						2.92173	1.82511	2.47293	2.49303		1.74083	1.31626	2.23466	2.16911										Cyb5r3	0.2075	-0.4809 to 0.8958	No	ns	>0.9999
	siControl vs. siNet1#1	-0.4643	No	ns	>0.9999						1.81085	1.81724	1.2501	2.2281		2.42972	1.81916	1.67156	1.91202										Palld	0.1553	-0.5331 to 0.8436	No	ns	>0.9999
	siControl vs. siNet1#2	10.3	No	ns	0.2246						2.77795	1.03863	0.83173	3.32944		1.96527	1.89118	1.39867	2.82628										Rab13	0.4938	-0.1945 to 1.182	No	ns	0.5086
											3.97098	0.918754	2.56814	2.26808		2.58247	1.54629	1.8401	1.03477										Cenpb	0.1536	-0.5348 to 0.8419	No	ns	>0.9999
											2.83969	1.40739	1.97121	3.1801		1.91592	2.18184	1.9911	2.22524										Kank2	-0.2193	-0.9077 to 0.4690	No	ns	>0.9999
											3.44454	2.41011	1.71525	3.13119		1.9399	2.37489	1.33171	2.15754										Kif1c	0.01587	-0.6724 to 0.7042	No	ns	>0.9999
											2.92684	1.56988	1.73169	1.826		2.0595	1.60848	1.5654	1.89453										Dynll2	0.1163	-0.5721 to 0.8046	No	ns	>0.9999
											2.41223	1.18091	1.90033	2.21036		1.59895	2.18617	3.15263	1.72693										Net1	1.095	0.4065 to 1.783	Yes	****	<0.0001
											2.6661	1.72424	2.11963	3.11275		2.09942	2.6215	1.61216	1.87032										Anp32b	-0.07539	-0.7637 to 0.6129	No	ns	>0.9999
											2.80811		3.22716	2.19826		2.36533		2.12264	2.02295										Pkp4	0.05673	-0.6316 to 0.7450	No	ns	>0.9999
																													Sh3pxd2a	-0.02149	-0.7098 to 0.6668	No	ns	>0.9999
																					Supplementary figure 5h - Mixed effects analysis								Trak2	-0.3064	-0.9947 to 0.3819	No	ns	0.9945
																													Trp53inp2	0.003758	-0.6846 to 0.6921	No	ns	>0.9999
											Supplementary figure 5g One way ANOVA										Dunnett's multiple comparisons test	Mean Diff.	95.00% CI of diff.	Below threshold?	Summary	Adjusted P Value			Wnk1	-0.1602	-0.8485 to 0.5281	No	ns	>0.9999
																					Control vs. mNet1-458	0.0299	-0.3378 to 0.3976	No	ns	0.9962			Zbtb12	-0.04099	-0.7293 to 0.6473	No	ns	>0.9999
													Net1 mRNA PDI								Control vs. mNet1-992	-0.2362	-0.7669 to 0.2945	No	ns	0.4728			Ddr2	-0.1108	-0.7991 to 0.5775	No	ns	>0.9999
											Dunnett's multiple comparisons test	Mean Diff.	95.00% CI of diff.	Below threshold?	Summary	Adjusted P Value					Control vs. mNet1-1016	-0.05108	-0.6707 to 0.5686	No	ns	0.9947			Map2k7	0.0763	-0.6120 to 0.7646	No	ns	>0.9999
											Control vs. mNet1-992	0.5583	0.2153 to 0.9012	Yes	***	0.0003					Control vs. mNet1-1620	-0.09404	-8.979 to 8.791	No	ns	0.9955			Rassf3	0.206	-0.4823 to 0.8944	No	ns	>0.9999
											Control vs. mNet1-1016	0.4846	0.1434 to 0.8259	Yes	**	0.0022													Uhmk1	-0.02198	-0.7103 to 0.6663	No	ns	>0.9999
											Control vs. mNet1-1620	-0.01737	-0.3586 to 0.3239	No	ns	0.9998													Npm1	-0.2394	-0.9277 to 0.4489	No	ns	>0.9999
																													Ncl	-0.358	-1.046 to 0.3303	No	ns	0.9574
																													Rpl27a	-0.02672	-0.7150 to 0.6616	No	ns	>0.9999
													Cyb5r3 mRNA PDI																Rpl35	0.01382	-0.6745 to 0.7021	No	ns	>0.9999
											Dunnett's multiple comparisons test	Mean Diff.	95.00% CI of diff.	Below threshold?	Summary	Adjusted P Value													Rps16	-0.02687	-0.7152 to 0.6614	No	ns	>0.9999
											Control vs. mNet1-992	0.1753	-0.001103 to 0.3517	No	ns	0.052	A-?												Rps20	0.006413	-0.6819 to 0.6947	No	ns	>0.9999
											Control vs. mNet1-1016	0.06537	-0.1102 to 0.2409	No	ns	0.7692	C												Actb	-0.003732	-0.6920 to 0.6846	No	ns	>0.9999
											Control vs. mNet1-1620	0.08432	-0.09121 to 0.2598	No	ns	0.5829	D												Arpc3	-0.006849	-0.6952 to 0.6815	No	ns	>0.9999
																	E												Gapdh	-0.0196	-0.7079 to 0.6687	No	ns	>0.9999
																													Hprt	0.1096	-0.5788 to 0.7979	No	ns	>0.9999
																													Ldha	0.009547	-0.6788 to 0.6979	No	ns	>0.9999
																													Nup50	0.01266	-0.6757 to 0.7010	No	ns	>0.9999

## Sheet: Figure s6
	Supplementary Figure 6b					Supplementary Figure 6c							Supplementary Figure 6e
	GFP PMO	Net1 #992 PMO	Net1 #1016 PMO			GFP PMO	Net1 #992 PMO	Net1 #1016 PMO					GFP PMO	Net1 #992 PMO	Net1 #1016 PMO
Exp 1	2.1148	1.501	1.0607		Exp 1	0.985517	0.763324	0.731925				Exp 1	1	0.877435	1.13953
	0.95007	0.57984	1.0099		Exp 2	1.13551	0.867524	1.52067				Exp 2	1	1.32475	0.857595
	2.0153	1.3104	1.1363		Exp 3	0.878972	1.49081	0.714744				Exp 3	1	0.645354	0.759975
	1.248	0.90768	0.84247									Exp 4	1	0.698079	1.08958
	1.2405	0.68552	0.93653
	2.4006	1.3318	1.077
	1.2659	1.2468	0.32668
	0.80183	1.9917	1.3083
	1.5873	1.2057	1.2306
	1.6698	0.81192	1.1426
	1.5514	0.43107	1.0646
	0.15252	1.3587	1.0053
	2.1331	1.1779	0.92506
	2.0029	1.8023	0.53173
	0.99429	0.79179	0.75023		Supplementary figure 6b - Kruskal-Wallis test										Supplementary figure 6d - uncropped blot
	1.66	0.88791	0.6838
	1.8422	2.0706	0.78209		Dunn's multiple comparisons test	Mean rank diff.	Significant?	Summary	Adjusted P Value
	1.9787	0.94446			GFP PMO vs. NET1 PMO 992	45.4	Yes	****	<0.0001
		0.67311			GFP PMO vs. NET1 PMO 1016	65.94	Yes	****	<0.0001
		1.4029
Exp 2	1.3979	1.1377	0.67018
	1.2383	0.60059	0.8888
	1.513	0.65374	0.74811
	1.153	0.92598	1.1544		Supplementary figure 6c - Ordinary one-way ANOVA
	1.5477	0.95123	0.94509
	2.3205	1.2345	0.93527		Dunnett's multiple comparisons test	Mean Diff.	95.00% CI of diff.	Below threshold?	Summary	Adjusted P Value
	2.2056	1.6698	0.65711		GFP PMO vs. NET1 PMO 992	-0.04055	-0.8762 to 0.7951	No	ns	0.986
	1.6951	0.55003	2.0022		GFP PMO vs. NET1 PMO 1016	0.01089	-0.8248 to 0.8465	No	ns	0.999
	1.6367	0.71775	0.59101
	0.88619	0.37175	0.72077
	1.866	0.80912	0.74367
	1.6149	1.6801	0.81435
	1.429	1.8059	0.75636		Supplementary figure 6e - Ordinary one-way ANOVA
	1.5243	1.1583	1.0275
	1.7149	1.1641	0.82973		Dunnett's multiple comparisons test	Mean Diff.	95.00% CI of diff.	Below threshold?	Summary	Adjusted P Value
	1.8791	0.79858	0.83709		EGFP ASO vs. NET1 ASO #992	0.1136	-0.2689 to 0.4961	No	ns	0.6671
	1.0503	0.94522	0.63219		EGFP ASO vs. NET1 ASO #1016	0.03833	-0.3441 to 0.4208	No	ns	0.9514
	1.3744	3.1422	0.77261
		0.96161	1.1975
Exp 3	1.2293	1.7061	1.5016
	1.9704	1.3654	0.89548
	2.6106	1.0738	0.66822
	1.3085	2.4072	1.2661
	1.7421	2.6918	0.72316
	1.785	1.7702	1.1611
	2.154	0.48993	1.1904
	1.3816	0.83772	0.35245
	2.8089	1.2124	0.98465
	1.9863	0.32673	1.2332
	1.1255	0.65103	1.2577
	2.352	1.1867	1.0961
	1.2027	0.85331	1.2011
	1.0046	1.9552	0.39033
	1.38	0.78162	0.642
	2.3919	0.93844	0.85368
	1.9153	0.96469	1.5888
	3.9379	1.3132	0.62835
	1.2664	0.53311	0.89079
	1.003	0.94517	0.79525

## Sheet: Figure s7
	Supplementary Figure 7b
	GFP representative								992 representative
	x location	y location	distance microns		relative distance		Distance in microns with direction		x location	y location	distance microns		relative distance		Distance in microns with direction
	0	#NAME?	Infinity		#NAME?				0	73	0.845		-0.216667		-0.845
	1	92	2.08		-0.533333		-2.08		1	72	0.78		-0.2		-0.78
	2	93	2.145		-0.55		-2.145		2	69	0.585		-0.15		-0.585
	3	93	2.145		-0.55		-2.145		3	68	0.52		-0.133333		-0.52
	4	93	2.145		-0.55		-2.145		4	67	0.455		-0.116667		-0.455
	5	75	0.975		-0.25		-0.975		5	67	0.455		-0.116667		-0.455
	6	74	0.91		-0.233333		-0.91		6	66	0.39		-0.1		-0.39
	7	73	0.845		-0.216667		-0.845		7	66	0.39		-0.1		-0.39
	8	73	0.845		-0.216667		-0.845		8	66	0.39		-0.1		-0.39
	9	72	0.78		-0.2		-0.78		9	66	0.39		-0.1		-0.39
	10	71	0.715		-0.183333		-0.715		10	66	0.39		-0.1		-0.39
	11	71	0.715		-0.183333		-0.715		11	67	0.455		-0.116667		-0.455
	12	71	0.715		-0.183333		-0.715		12	69	0.585		-0.15		-0.585
	13	71	0.715		-0.183333		-0.715		13	70	0.65		-0.166667		-0.65
	14	71	0.715		-0.183333		-0.715		14	61	0		-0.0166667		-0.065
	15	71	0.715		-0.183333		-0.715		15	60	0		0		0
	16	73	0.845		-0.216667		-0.845		16	60	0		0		0
	17	74	0.91		-0.233333		-0.91		17	60	0		0		0
	18	76	1.04		-0.266667		-1.04		18	60	0		0		0
	19	77	1.105		-0.283333		-1.105		19	59	0		0.0166667		0.065
	20	78	1.17		-0.3		-1.17		20	59	0		0.0166667		0.065
	21	79	1.235		-0.316667		-1.235		21	60	0		0		0
	22	83	1.495		-0.383333		-1.495		22	60	0		0		0
	23	86	1.69		-0.433333		-1.69		23	60	0		0		0
	24	87	1.755		-0.45		-1.755		24	60	0		0		0
	25	88	1.82		-0.466667		-1.82		25	60	0		0		0
	26	89	1.885		-0.483333		-1.885		26	60	0		0		0
	27	90	1.95		-0.5		-1.95		27	60	0		0		0
	28	91	2.015		-0.516667		-2.015		28	60	0		0		0
	29	91	2.015		-0.516667		-2.015		29	61	0		-0.0166667		-0.065
	30	91	2.015		-0.516667		-2.015		30	62	0		-0.0333333		-0.13
	31	92	2.08		-0.533333		-2.08		31	62	0		-0.0333333		-0.13
	32	92	2.08		-0.533333		-2.08		32	62	0		-0.0333333		-0.13
	33	94	2.21		-0.566667		-2.21		33	62	0		-0.0333333		-0.13
	34	95	2.275		-0.583333		-2.275		34	62	0		-0.0333333		-0.13
	35	96	2.34		-0.6		-2.34		35	63	0		-0.05		-0.195
	36	97	2.405		-0.616667		-2.405		36	63	0		-0.05		-0.195
	37	97	2.405		-0.616667		-2.405		37	64	0.26		-0.0666667		-0.26
	38	97	2.405		-0.616667		-2.405		38	65	0.325		-0.0833333		-0.325
	39	97	2.405		-0.616667		-2.405		39	70	0.65		-0.166667		-0.65
	40	97	2.405		-0.616667		-2.405		40	70	0.65		-0.166667		-0.65
	41	98	2.47		-0.633333		-2.47		41	73	0.845		-0.216667		-0.845
	42	98	2.47		-0.633333		-2.47		42	70	0.65		-0.166667		-0.65
	43	98	2.47		-0.633333		-2.47		43	70	0.65		-0.166667		-0.65
	44	98	2.47		-0.633333		-2.47		44	70	0.65		-0.166667		-0.65
	45	98	2.47		-0.633333		-2.47		45	70	0.65		-0.166667		-0.65
	46	98	2.47		-0.633333		-2.47		46	70	0.65		-0.166667		-0.65
	47	99	2.535		-0.65		-2.535		47	70	0.65		-0.166667		-0.65
	48	99	2.535		-0.65		-2.535		48	70	0.65		-0.166667		-0.65
	49	99	2.535		-0.65		-2.535		49	70	0.65		-0.166667		-0.65
	50	99	2.535		-0.65		-2.535		50	69	0.585		-0.15		-0.585
	51	99	2.535		-0.65		-2.535		51	69	0.585		-0.15		-0.585
	52	100	2.6		-0.666667		-2.6		52	69	0.585		-0.15		-0.585
	53	101	2.665		-0.683333		-2.665		53	69	0.585		-0.15		-0.585
	54	102	2.73		-0.7		-2.73		54	69	0.585		-0.15		-0.585
	55	86	1.69		-0.433333		-1.69		55	69	0.585		-0.15		-0.585
	56	86	1.69		-0.433333		-1.69		56	68	0.52		-0.133333		-0.52
	57	87	1.755		-0.45		-1.755		57	68	0.52		-0.133333		-0.52
	58	89	1.885		-0.483333		-1.885		58	68	0.52		-0.133333		-0.52
	59	90	1.95		-0.5		-1.95		59	68	0.52		-0.133333		-0.52
	60	91	2.015		-0.516667		-2.015		60	68	0.52		-0.133333		-0.52
	61	92	2.08		-0.533333		-2.08		61	67	0.455		-0.116667		-0.455
	62	95	2.275		-0.583333		-2.275		62	66	0.39		-0.1		-0.39
	63	67	0.455		-0.116667		-0.455		63	66	0.39		-0.1		-0.39
	64	68	0.52		-0.133333		-0.52		64	65	0.325		-0.0833333		-0.325
	65	70	0.65		-0.166667		-0.65		65	65	0.325		-0.0833333		-0.325
	66	65	0.325		-0.0833333		-0.325		66	65	0.325		-0.0833333		-0.325
	67	65	0.325		-0.0833333		-0.325		67	64	0.26		-0.0666667		-0.26
	68	64	0.26		-0.0666667		-0.26		68	64	0.26		-0.0666667		-0.26
	69	64	0.26		-0.0666667		-0.26		69	63	0		-0.05		-0.195
	70	64	0.26		-0.0666667		-0.26		70	63	0		-0.05		-0.195
	71	64	0.26		-0.0666667		-0.26		71	63	0		-0.05		-0.195
	72	64	0.26		-0.0666667		-0.26		72	62	0		-0.0333333		-0.13
	73	64	0.26		-0.0666667		-0.26		73	62	0		-0.0333333		-0.13
	74	79	1.235		-0.316667		-1.235		74	62	0		-0.0333333		-0.13
	75	82	1.43		-0.366667		-1.43		75	62	0		-0.0333333		-0.13
	76	84	1.56		-0.4		-1.56		76	62	0		-0.0333333		-0.13
	77	86	1.69		-0.433333		-1.69		77	62	0		-0.0333333		-0.13
	78	87	1.755		-0.45		-1.755		78	63	0		-0.05		-0.195
	79	91	2.015		-0.516667		-2.015		79	63	0		-0.05		-0.195
	80	95	2.275		-0.583333		-2.275		80	63	0		-0.05		-0.195
	81	98	2.47		-0.633333		-2.47		81	63	0		-0.05		-0.195
	82	99	2.535		-0.65		-2.535		82	62	0		-0.0333333		-0.13
	83	100	2.6		-0.666667		-2.6		83	62	0		-0.0333333		-0.13
	84	100	2.6		-0.666667		-2.6		84	61	0		-0.0166667		-0.065
	85	100	2.6		-0.666667		-2.6		85	61	0		-0.0166667		-0.065
	86	100	2.6		-0.666667		-2.6		86	61	0		-0.0166667		-0.065
	87	99	2.535		-0.65		-2.535		87	61	0		-0.0166667		-0.065
	88	87	1.755		-0.45		-1.755		88	61	0		-0.0166667		-0.065
	89	87	1.755		-0.45		-1.755		89	61	0		-0.0166667		-0.065
	90	87	1.755		-0.45		-1.755		90	62	0		-0.0333333		-0.13
	91	87	1.755		-0.45		-1.755		91	62	0		-0.0333333		-0.13
	92	88	1.82		-0.466667		-1.82		92	62	0		-0.0333333		-0.13
	93	89	1.885		-0.483333		-1.885		93	62	0		-0.0333333		-0.13
	94	94	2.21		-0.566667		-2.21		94	62	0		-0.0333333		-0.13
	95	91	2.015		-0.516667		-2.015		95	63	0		-0.05		-0.195
	96	91	2.015		-0.516667		-2.015		96	63	0		-0.05		-0.195
	97	91	2.015		-0.516667		-2.015		97	63	0		-0.05		-0.195
	98	91	2.015		-0.516667		-2.015		98	63	0		-0.05		-0.195
	99	91	2.015		-0.516667		-2.015		99	64	0.26		-0.0666667		-0.26
	100	90	1.95		-0.5		-1.95		100	65	0.325		-0.0833333		-0.325
	101	90	1.95		-0.5		-1.95		101	65	0.325		-0.0833333		-0.325
	102	89	1.885		-0.483333		-1.885		102	65	0.325		-0.0833333		-0.325
	103	87	1.755		-0.45		-1.755		103	66	0.39		-0.1		-0.39
	104	84	1.56		-0.4		-1.56		104	66	0.39		-0.1		-0.39
	105	75	0.975		-0.25		-0.975		105	66	0.39		-0.1		-0.39
	106	75	0.975		-0.25		-0.975		106	67	0.455		-0.116667		-0.455
	107	75	0.975		-0.25		-0.975		107	73	0.845		-0.216667		-0.845
	108	75	0.975		-0.25		-0.975		108	73	0.845		-0.216667		-0.845
	109	75	0.975		-0.25		-0.975		109	73	0.845		-0.216667		-0.845
	110	76	1.04		-0.266667		-1.04		110	74	0.91		-0.233333		-0.91
	111	78	1.17		-0.3		-1.17		111	74	0.91		-0.233333		-0.91
	112	71	0.715		-0.183333		-0.715		112	74	0.91		-0.233333		-0.91
	113	70	0.65		-0.166667		-0.65		113	73	0.845		-0.216667		-0.845
	114	69	0.585		-0.15		-0.585		114	73	0.845		-0.216667		-0.845
	115	67	0.455		-0.116667		-0.455		115	73	0.845		-0.216667		-0.845
	116	66	0.39		-0.1		-0.39		116	73	0.845		-0.216667		-0.845
	117	66	0.39		-0.1		-0.39		117	73	0.845		-0.216667		-0.845
	118	65	0.325		-0.0833333		-0.325		118	74	0.91		-0.233333		-0.91
	119	65	0.325		-0.0833333		-0.325		119	74	0.91		-0.233333		-0.91
	120	64	0.26		-0.0666667		-0.26		120	76	1.04		-0.266667		-1.04
	121	64	0.26		-0.0666667		-0.26		121	77	1.105		-0.283333		-1.105
	122	63	0		-0.05		-0.195		122	78	1.17		-0.3		-1.17
	123	61	0		-0.0166667		-0.065		123	79	1.235		-0.316667		-1.235
	124	61	0		-0.0166667		-0.065		124	80	1.3		-0.333333		-1.3
	125	60	0		0		0		125	79	1.235		-0.316667		-1.235
	126	60	0		0		0		126	79	1.235		-0.316667		-1.235
	127	60	0		0		0		127	79	1.235		-0.316667		-1.235
	128	59	0		0.0166667		0.065		128	79	1.235		-0.316667		-1.235
	129	58	0		0.0333333		0.13		129	79	1.235		-0.316667		-1.235
	130	56	0.26		0.0666667		0.26		130	79	1.235		-0.316667		-1.235
	131	54	0.39		0.1		0.39		131	79	1.235		-0.316667		-1.235
	132	52	0.52		0.133333		0.52		132	79	1.235		-0.316667		-1.235
	133	51	0.585		0.15		0.585		133	79	1.235		-0.316667		-1.235
	134	50	0.65		0.166667		0.65		134	79	1.235		-0.316667		-1.235
	135	48	0.78		0.2		0.78		135	79	1.235		-0.316667		-1.235
	136	47	0.845		0.216667		0.845		136	79	1.235		-0.316667		-1.235
	137	46	0.91		0.233333		0.91		137	79	1.235		-0.316667		-1.235
	138	44	1.04		0.266667		1.04		138	81	1.365		-0.35		-1.365
	139	72	0.78		-0.2		-0.78		139	82	1.43		-0.366667		-1.43
	140	75	0.975		-0.25		-0.975		140	81	1.365		-0.35		-1.365
	141	76	1.04		-0.266667		-1.04		141	77	1.105		-0.283333		-1.105
	142	77	1.105		-0.283333		-1.105		142	77	1.105		-0.283333		-1.105
	143	78	1.17		-0.3		-1.17		143	77	1.105		-0.283333		-1.105
	144	79	1.235		-0.316667		-1.235		144	77	1.105		-0.283333		-1.105
	145	79	1.235		-0.316667		-1.235		145	76	1.04		-0.266667		-1.04
	146	79	1.235		-0.316667		-1.235		146	75	0.975		-0.25		-0.975
	147	79	1.235		-0.316667		-1.235		147	73	0.845		-0.216667		-0.845
	148	78	1.17		-0.3		-1.17		148	72	0.78		-0.2		-0.78
	149	83	1.495		-0.383333		-1.495		149	72	0.78		-0.2		-0.78
	150	82	1.43		-0.366667		-1.43		150	71	0.715		-0.183333		-0.715
	151	82	1.43		-0.366667		-1.43		151	71	0.715		-0.183333		-0.715
	152	81	1.365		-0.35		-1.365		152	70	0.65		-0.166667		-0.65
	153	80	1.3		-0.333333		-1.3		153	69	0.585		-0.15		-0.585
	154	78	1.17		-0.3		-1.17		154	69	0.585		-0.15		-0.585
	155	78	1.17		-0.3		-1.17		155	69	0.585		-0.15		-0.585
	156	77	1.105		-0.283333		-1.105		156	70	0.65		-0.166667		-0.65
	157	77	1.105		-0.283333		-1.105		157	71	0.715		-0.183333		-0.715
	158	78	1.17		-0.3		-1.17		158	72	0.78		-0.2		-0.78
	159	80	1.3		-0.333333		-1.3		159	74	0.91		-0.233333		-0.91
	160	82	1.43		-0.366667		-1.43		160	65	0.325		-0.0833333		-0.325
	161	84	1.56		-0.4		-1.56		161	64	0.26		-0.0666667		-0.26
	162	85	1.625		-0.416667		-1.625		162	64	0.26		-0.0666667		-0.26
	163	85	1.625		-0.416667		-1.625		163	64	0.26		-0.0666667		-0.26
	164	87	1.755		-0.45		-1.755		164	63	0		-0.05		-0.195
	165	88	1.82		-0.466667		-1.82		165	63	0		-0.05		-0.195
	166	69	0.585		-0.15		-0.585		166	62	0		-0.0333333		-0.13
	167	68	0.52		-0.133333		-0.52		167	62	0		-0.0333333		-0.13
	168	67	0.455		-0.116667		-0.455		168	62	0		-0.0333333		-0.13
	169	67	0.455		-0.116667		-0.455		169	62	0		-0.0333333		-0.13
	170	68	0.52		-0.133333		-0.52		170	61	0		-0.0166667		-0.065
	171	73	0.845		-0.216667		-0.845		171	60	0		0		0
	172	76	1.04		-0.266667		-1.04		172	60	0		0		0
	173	81	1.365		-0.35		-1.365		173	60	0		0		0
	174	88	1.82		-0.466667		-1.82		174	60	0		0		0
	175	90	1.95		-0.5		-1.95		175	60	0		0		0
	176	91	2.015		-0.516667		-2.015		176	60	0		0		0
	177	92	2.08		-0.533333		-2.08		177	60	0		0		0
	178	93	2.145		-0.55		-2.145		178	61	0		-0.0166667		-0.065
	179	94	2.21		-0.566667		-2.21		179	61	0		-0.0166667		-0.065
	180	94	2.21		-0.566667		-2.21		180	61	0		-0.0166667		-0.065
	181	93	2.145		-0.55		-2.145		181	61	0		-0.0166667		-0.065
	182	92	2.08		-0.533333		-2.08		182	61	0		-0.0166667		-0.065
	183	91	2.015		-0.516667		-2.015		183	61	0		-0.0166667		-0.065
	184	68	0.52		-0.133333		-0.52		184	65	0.325		-0.0833333		-0.325
	185	68	0.52		-0.133333		-0.52		185	67	0.455		-0.116667		-0.455
	186	69	0.585		-0.15		-0.585		186	63	0		-0.05		-0.195
	187	76	1.04		-0.266667		-1.04		187	63	0		-0.05		-0.195
	188	77	1.105		-0.283333		-1.105		188	64	0.26		-0.0666667		-0.26
	189	78	1.17		-0.3		-1.17		189	65	0.325		-0.0833333		-0.325
	190	78	1.17		-0.3		-1.17		190	66	0.39		-0.1		-0.39
	191	79	1.235		-0.316667		-1.235		191	66	0.39		-0.1		-0.39
	192	80	1.3		-0.333333		-1.3		192	66	0.39		-0.1		-0.39
	193	81	1.365		-0.35		-1.365		193	66	0.39		-0.1		-0.39
	194	82	1.43		-0.366667		-1.43		194	66	0.39		-0.1		-0.39
	195	83	1.495		-0.383333		-1.495		195	66	0.39		-0.1		-0.39
	196	84	1.56		-0.4		-1.56		196	66	0.39		-0.1		-0.39
	197	85	1.625		-0.416667		-1.625		197	66	0.39		-0.1		-0.39
	198	85	1.625		-0.416667		-1.625		198	66	0.39		-0.1		-0.39
	199	86	1.69		-0.433333		-1.69		199	66	0.39		-0.1		-0.39
	200	87	1.755		-0.45		-1.755		200	66	0.39		-0.1		-0.39
	201	88	1.82		-0.466667		-1.82		201	66	0.39		-0.1		-0.39
	202	89	1.885		-0.483333		-1.885		202	66	0.39		-0.1		-0.39
	203	90	1.95		-0.5		-1.95		203	66	0.39		-0.1		-0.39
	204	90	1.95		-0.5		-1.95		204	68	0.52		-0.133333		-0.52
	205	91	2.015		-0.516667		-2.015		205	69	0.585		-0.15		-0.585
	206	91	2.015		-0.516667		-2.015		206	70	0.65		-0.166667		-0.65
	207	94	2.21		-0.566667		-2.21		207	70	0.65		-0.166667		-0.65
	208	96	2.34		-0.6		-2.34		208	71	0.715		-0.183333		-0.715
	209	89	1.885		-0.483333		-1.885		209	71	0.715		-0.183333		-0.715
	210	87	1.755		-0.45		-1.755		210	71	0.715		-0.183333		-0.715
	211	87	1.755		-0.45		-1.755		211	72	0.78		-0.2		-0.78
	212	86	1.69		-0.433333		-1.69		212	72	0.78		-0.2		-0.78
	213	86	1.69		-0.433333		-1.69		213	72	0.78		-0.2		-0.78
	214	86	1.69		-0.433333		-1.69		214	63	0		-0.05		-0.195
	215	85	1.625		-0.416667		-1.625		215	63	0		-0.05		-0.195
	216	85	1.625		-0.416667		-1.625		216	64	0.26		-0.0666667		-0.26
	217	85	1.625		-0.416667		-1.625		217	64	0.26		-0.0666667		-0.26
	218	84	1.56		-0.4		-1.56		218	64	0.26		-0.0666667		-0.26
	219	83	1.495		-0.383333		-1.495		219	65	0.325		-0.0833333		-0.325
	220	82	1.43		-0.366667		-1.43		220	65	0.325		-0.0833333		-0.325
	221	81	1.365		-0.35		-1.365		221	65	0.325		-0.0833333		-0.325
	222	59	0		0.0166667		0.065		222	69	0.585		-0.15		-0.585
	223	60	0		0		0		223	70	0.65		-0.166667		-0.65
	224	61	0		-0.0166667		-0.065		224	70	0.65		-0.166667		-0.65
	225	63	0		-0.05		-0.195		225	70	0.65		-0.166667		-0.65
	226	64	0.26		-0.0666667		-0.26		226	71	0.715		-0.183333		-0.715
	227	65	0.325		-0.0833333		-0.325		227	71	0.715		-0.183333		-0.715
	228	67	0.455		-0.116667		-0.455		228	71	0.715		-0.183333		-0.715
	229	68	0.52		-0.133333		-0.52		229	71	0.715		-0.183333		-0.715
	230	69	0.585		-0.15		-0.585		230	71	0.715		-0.183333		-0.715
	231	71	0.715		-0.183333		-0.715		231	71	0.715		-0.183333		-0.715
	232	73	0.845		-0.216667		-0.845		232	71	0.715		-0.183333		-0.715
	233	74	0.91		-0.233333		-0.91		233	71	0.715		-0.183333		-0.715
	234	75	0.975		-0.25		-0.975		234	72	0.78		-0.2		-0.78
	235	79	1.235		-0.316667		-1.235		235	72	0.78		-0.2		-0.78
	236	75	0.975		-0.25		-0.975		236	72	0.78		-0.2		-0.78
	237	75	0.975		-0.25		-0.975		237	72	0.78		-0.2		-0.78
	238	75	0.975		-0.25		-0.975		238	73	0.845		-0.216667		-0.845
	239	74	0.91		-0.233333		-0.91		239	73	0.845		-0.216667		-0.845
	240	74	0.91		-0.233333		-0.91		240	73	0.845		-0.216667		-0.845
	241	74	0.91		-0.233333		-0.91		241	73	0.845		-0.216667		-0.845
	242	74	0.91		-0.233333		-0.91		242	73	0.845		-0.216667		-0.845
	243	74	0.91		-0.233333		-0.91		243	73	0.845		-0.216667		-0.845
	244	73	0.845		-0.216667		-0.845		244	73	0.845		-0.216667		-0.845
	245	72	0.78		-0.2		-0.78		245	75	0.975		-0.25		-0.975
	246	70	0.65		-0.166667		-0.65		246	77	1.105		-0.283333		-1.105
	247	69	0.585		-0.15		-0.585		247	71	0.715		-0.183333		-0.715
	248	67	0.455		-0.116667		-0.455		248	71	0.715		-0.183333		-0.715
	249	65	0.325		-0.0833333		-0.325		249	71	0.715		-0.183333		-0.715
	250	63	0		-0.05		-0.195		250	71	0.715		-0.183333		-0.715
	251	58	0		0.0333333		0.13		251	71	0.715		-0.183333		-0.715
	252	57	0		0.05		0.195		252	71	0.715		-0.183333		-0.715
	253	56	0.26		0.0666667		0.26		253	71	0.715		-0.183333		-0.715
	254	55	0.325		0.0833333		0.325		254	71	0.715		-0.183333		-0.715
	255	53	0.455		0.116667		0.455		255	70	0.65		-0.166667		-0.65
	256	48	0.78		0.2		0.78		256	70	0.65		-0.166667		-0.65
	257	46	0.91		0.233333		0.91		257	70	0.65		-0.166667		-0.65
	258	43	1.105		0.283333		1.105		258	70	0.65		-0.166667		-0.65
	259	39	1.365		0.35		1.365		259	70	0.65		-0.166667		-0.65
	260	39	1.365		0.35		1.365		260	71	0.715		-0.183333		-0.715
	261	39	1.365		0.35		1.365		261	72	0.78		-0.2		-0.78
	262	40	1.3		0.333333		1.3		262	73	0.845		-0.216667		-0.845
	263	43	1.105		0.283333		1.105		263	74	0.91		-0.233333		-0.91
	264	51	0.585		0.15		0.585		264	74	0.91		-0.233333		-0.91
	265	63	0		-0.05		-0.195		265	74	0.91		-0.233333		-0.91
	266	64	0.26		-0.0666667		-0.26		266	73	0.845		-0.216667		-0.845
	267	65	0.325		-0.0833333		-0.325		267	72	0.78		-0.2		-0.78
	268	65	0.325		-0.0833333		-0.325		268	72	0.78		-0.2		-0.78
	269	65	0.325		-0.0833333		-0.325		269	71	0.715		-0.183333		-0.715
	270	65	0.325		-0.0833333		-0.325		270	71	0.715		-0.183333		-0.715
	271	65	0.325		-0.0833333		-0.325		271	71	0.715		-0.183333		-0.715
	272	64	0.26		-0.0666667		-0.26		272	61	0		-0.0166667		-0.065
	273	63	0		-0.05		-0.195		273	61	0		-0.0166667		-0.065
	274	62	0		-0.0333333		-0.13		274	60	0		0		0
	275	61	0		-0.0166667		-0.065		275	60	0		0		0
	276	60	0		0		0		276	60	0		0		0
	277	60	0		0		0		277	60	0		0		0
	278	60	0		0		0		278	60	0		0		0
	279	60	0		0		0		279	59	0		0.0166667		0.065
	280	60	0		0		0		280	59	0		0.0166667		0.065
	281	79	1.235		-0.316667		-1.235		281	59	0		0.0166667		0.065
	282	80	1.3		-0.333333		-1.3		282	59	0		0.0166667		0.065
	283	81	1.365		-0.35		-1.365		283	60	0		0		0
	284	81	1.365		-0.35		-1.365		284	60	0		0		0
	285	81	1.365		-0.35		-1.365		285	60	0		0		0
	286	81	1.365		-0.35		-1.365		286	60	0		0		0
	287	85	1.625		-0.416667		-1.625		287	60	0		0		0
	288	86	1.69		-0.433333		-1.69		288	61	0		-0.0166667		-0.065
	289	89	1.885		-0.483333		-1.885		289	61	0		-0.0166667		-0.065
	290	91	2.015		-0.516667		-2.015		290	62	0		-0.0333333		-0.13
	291	94	2.21		-0.566667		-2.21		291	63	0		-0.05		-0.195
	292	95	2.275		-0.583333		-2.275		292	63	0		-0.05		-0.195
	293	100	2.6		-0.666667		-2.6		293	63	0		-0.05		-0.195
	294	95	2.275		-0.583333		-2.275		294	63	0		-0.05		-0.195
	295	94	2.21		-0.566667		-2.21		295	63	0		-0.05		-0.195
	296	89	1.885		-0.483333		-1.885		296	63	0		-0.05		-0.195
	297	86	1.69		-0.433333		-1.69		297	63	0		-0.05		-0.195
	298	84	1.56		-0.4		-1.56		298	63	0		-0.05		-0.195
	299	79	1.235		-0.316667		-1.235		299	63	0		-0.05		-0.195
	300	77	1.105		-0.283333		-1.105		300	63	0		-0.05		-0.195
	301	75	0.975		-0.25		-0.975		301	62	0		-0.0333333		-0.13
	302	74	0.91		-0.233333		-0.91		302	61	0		-0.0166667		-0.065
	303	73	0.845		-0.216667		-0.845		303	60	0		0		0
	304	72	0.78		-0.2		-0.78		304	60	0		0		0
	305	72	0.78		-0.2		-0.78		305	60	0		0		0
	306	71	0.715		-0.183333		-0.715		306	60	0		0		0
	307	70	0.65		-0.166667		-0.65		307	60	0		0		0
	308	108	3.12		-0.8		-3.12		308	60	0		0		0
	309	109	3.185		-0.816667		-3.185		309	60	0		0		0
	310	109	3.185		-0.816667		-3.185		310	60	0		0		0
	311	110	3.25		-0.833333		-3.25		311	60	0		0		0
	312	110	3.25		-0.833333		-3.25		312	60	0		0		0
	313	110	3.25		-0.833333		-3.25		313	60	0		0		0
	314	111	3.315		-0.85		-3.315		314	60	0		0		0
	315	111	3.315		-0.85		-3.315		315	60	0		0		0
	316	111	3.315		-0.85		-3.315		316	60	0		0		0
	317	111	3.315		-0.85		-3.315		317	60	0		0		0
	318	110	3.25		-0.833333		-3.25		318	61	0		-0.0166667		-0.065
	319	109	3.185		-0.816667		-3.185		319	61	0		-0.0166667		-0.065
	320	109	3.185		-0.816667		-3.185		320	62	0		-0.0333333		-0.13
	321	108	3.12		-0.8		-3.12		321	63	0		-0.05		-0.195
	322	108	3.12		-0.8		-3.12		322	64	0.26		-0.0666667		-0.26
	323	108	3.12		-0.8		-3.12		323	65	0.325		-0.0833333		-0.325
	324	108	3.12		-0.8		-3.12		324	65	0.325		-0.0833333		-0.325
	325	107	3.055		-0.783333		-3.055		325	66	0.39		-0.1		-0.39
	326	107	3.055		-0.783333		-3.055		326	66	0.39		-0.1		-0.39
	327	107	3.055		-0.783333		-3.055		327	66	0.39		-0.1		-0.39
	328	107	3.055		-0.783333		-3.055		328	67	0.455		-0.116667		-0.455
	329	107	3.055		-0.783333		-3.055		329	67	0.455		-0.116667		-0.455
	330	107	3.055		-0.783333		-3.055		330	67	0.455		-0.116667		-0.455
	331	107	3.055		-0.783333		-3.055		331	67	0.455		-0.116667		-0.455
	332	107	3.055		-0.783333		-3.055		332	67	0.455		-0.116667		-0.455
	333	107	3.055		-0.783333		-3.055		333	68	0.52		-0.133333		-0.52
	334	106	2.99		-0.766667		-2.99		334	68	0.52		-0.133333		-0.52
	335	106	2.99		-0.766667		-2.99		335	68	0.52		-0.133333		-0.52
	336	106	2.99		-0.766667		-2.99		336	68	0.52		-0.133333		-0.52
	337	106	2.99		-0.766667		-2.99		337	69	0.585		-0.15		-0.585
	338	106	2.99		-0.766667		-2.99		338	69	0.585		-0.15		-0.585
	339	106	2.99		-0.766667		-2.99		339	69	0.585		-0.15		-0.585
	340	106	2.99		-0.766667		-2.99		340	69	0.585		-0.15		-0.585
	341	106	2.99		-0.766667		-2.99		341	69	0.585		-0.15		-0.585
	342	106	2.99		-0.766667		-2.99		342	69	0.585		-0.15		-0.585
	343	105	2.925		-0.75		-2.925		343	69	0.585		-0.15		-0.585
	344	105	2.925		-0.75		-2.925		344	69	0.585		-0.15		-0.585
	345	105	2.925		-0.75		-2.925		345	69	0.585		-0.15		-0.585
	346	104	2.86		-0.733333		-2.86		346	69	0.585		-0.15		-0.585
	347	104	2.86		-0.733333		-2.86		347	69	0.585		-0.15		-0.585
	348	103	2.795		-0.716667		-2.795		348	69	0.585		-0.15		-0.585
	349	103	2.795		-0.716667		-2.795		349	69	0.585		-0.15		-0.585
	350	102	2.73		-0.7		-2.73		350	69	0.585		-0.15		-0.585
	351	101	2.665		-0.683333		-2.665		351	69	0.585		-0.15		-0.585
	352	95	2.275		-0.583333		-2.275		352	69	0.585		-0.15		-0.585
	353	95	2.275		-0.583333		-2.275		353	69	0.585		-0.15		-0.585
	354	95	2.275		-0.583333		-2.275		354	69	0.585		-0.15		-0.585
	355	95	2.275		-0.583333		-2.275		355	70	0.65		-0.166667		-0.65
	356	95	2.275		-0.583333		-2.275		356	71	0.715		-0.183333		-0.715
	357	95	2.275		-0.583333		-2.275		357	72	0.78		-0.2		-0.78
	358	95	2.275		-0.583333		-2.275		358	72	0.78		-0.2		-0.78
	359	95	2.275		-0.583333		-2.275		359	72	0.78		-0.2		-0.78
	360	95	2.275		-0.583333		-2.275		360	73	0.845		-0.216667		-0.845
	361	95	2.275		-0.583333		-2.275		361	73	0.845		-0.216667		-0.845
	362	89	1.885		-0.483333		-1.885		362	73	0.845		-0.216667		-0.845
	363	88	1.82		-0.466667		-1.82		363	63	0		-0.05		-0.195
	364	87	1.755		-0.45		-1.755		364	63	0		-0.05		-0.195
	365	86	1.69		-0.433333		-1.69		365	63	0		-0.05		-0.195
	366	65	0.325		-0.0833333		-0.325		366	63	0		-0.05		-0.195
	367	66	0.39		-0.1		-0.39		367	63	0		-0.05		-0.195
	368	66	0.39		-0.1		-0.39		368	63	0		-0.05		-0.195
	369	66	0.39		-0.1		-0.39		369	64	0.26		-0.0666667		-0.26
	370	66	0.39		-0.1		-0.39		370	64	0.26		-0.0666667		-0.26
	371	66	0.39		-0.1		-0.39		371	65	0.325		-0.0833333		-0.325
	372	66	0.39		-0.1		-0.39		372	65	0.325		-0.0833333		-0.325
	373	66	0.39		-0.1		-0.39		373	65	0.325		-0.0833333		-0.325
	374	66	0.39		-0.1		-0.39		374	65	0.325		-0.0833333		-0.325
	375	66	0.39		-0.1		-0.39		375	65	0.325		-0.0833333		-0.325
	376	67	0.455		-0.116667		-0.455		376	66	0.39		-0.1		-0.39
	377	68	0.52		-0.133333		-0.52		377	66	0.39		-0.1		-0.39
	378	69	0.585		-0.15		-0.585		378	66	0.39		-0.1		-0.39
	379	71	0.715		-0.183333		-0.715		379	66	0.39		-0.1		-0.39
	380	88	1.82		-0.466667		-1.82		380	68	0.52		-0.133333		-0.52
	381	90	1.95		-0.5		-1.95		381	70	0.65		-0.166667		-0.65
	382	92	2.08		-0.533333		-2.08		382	64	0.26		-0.0666667		-0.26
	383	75	0.975		-0.25		-0.975		383	62	0		-0.0333333		-0.13
	384	75	0.975		-0.25		-0.975		384	62	0		-0.0333333		-0.13
	385	75	0.975		-0.25		-0.975		385	62	0		-0.0333333		-0.13
	386	75	0.975		-0.25		-0.975		386	62	0		-0.0333333		-0.13
	387	75	0.975		-0.25		-0.975		387	62	0		-0.0333333		-0.13
	388	77	1.105		-0.283333		-1.105		388	62	0		-0.0333333		-0.13
	389	78	1.17		-0.3		-1.17		389	63	0		-0.05		-0.195
	390	88	1.82		-0.466667		-1.82		390	63	0		-0.05		-0.195
	391	86	1.69		-0.433333		-1.69		391	63	0		-0.05		-0.195
	392	85	1.625		-0.416667		-1.625		392	63	0		-0.05		-0.195
	393	72	0.78		-0.2		-0.78		393	63	0		-0.05		-0.195
	394	72	0.78		-0.2		-0.78		394	63	0		-0.05		-0.195
	395	72	0.78		-0.2		-0.78		395	63	0		-0.05		-0.195
	396	72	0.78		-0.2		-0.78		396	64	0.26		-0.0666667		-0.26
	397	73	0.845		-0.216667		-0.845		397	64	0.26		-0.0666667		-0.26
	398	74	0.91		-0.233333		-0.91		398	73	0.845		-0.216667		-0.845
	399	84	1.56		-0.4		-1.56		399	70	0.65		-0.166667		-0.65
	400	90	1.95		-0.5		-1.95		400	69	0.585		-0.15		-0.585
	401	91	2.015		-0.516667		-2.015		401	68	0.52		-0.133333		-0.52
	402	92	2.08		-0.533333		-2.08		402	68	0.52		-0.133333		-0.52
	403	92	2.08		-0.533333		-2.08		403	69	0.585		-0.15		-0.585
	404	91	2.015		-0.516667		-2.015		404	70	0.65		-0.166667		-0.65
	405	91	2.015		-0.516667		-2.015		405	72	0.78		-0.2		-0.78
	406	90	1.95		-0.5		-1.95		406	74	0.91		-0.233333		-0.91
	407	89	1.885		-0.483333		-1.885		407	63	0		-0.05		-0.195
	408	88	1.82		-0.466667		-1.82		408	63	0		-0.05		-0.195
	409	88	1.82		-0.466667		-1.82		409	63	0		-0.05		-0.195
	410	88	1.82		-0.466667		-1.82		410	62	0		-0.0333333		-0.13
	411	87	1.755		-0.45		-1.755		411	62	0		-0.0333333		-0.13
	412	86	1.69		-0.433333		-1.69		412	62	0		-0.0333333		-0.13
	413	58	0		0.0333333		0.13		413	62	0		-0.0333333		-0.13
	414	58	0		0.0333333		0.13		414	63	0		-0.05		-0.195
	415	58	0		0.0333333		0.13		415	63	0		-0.05		-0.195
	416	58	0		0.0333333		0.13		416	63	0		-0.05		-0.195
	417	58	0		0.0333333		0.13		417	65	0.325		-0.0833333		-0.325
	418	59	0		0.0166667		0.065		418	66	0.39		-0.1		-0.39
	419	71	0.715		-0.183333		-0.715		419	71	0.715		-0.183333		-0.715
	420	73	0.845		-0.216667		-0.845		420	67	0.455		-0.116667		-0.455
	421	77	1.105		-0.283333		-1.105		421	67	0.455		-0.116667		-0.455
	422	74	0.91		-0.233333		-0.91		422	67	0.455		-0.116667		-0.455
	423	74	0.91		-0.233333		-0.91		423	67	0.455		-0.116667		-0.455
	424	74	0.91		-0.233333		-0.91		424	67	0.455		-0.116667		-0.455
	425	74	0.91		-0.233333		-0.91		425	68	0.52		-0.133333		-0.52
	426	86	1.69		-0.433333		-1.69		426	69	0.585		-0.15		-0.585
	427	87	1.755		-0.45		-1.755		427	70	0.65		-0.166667		-0.65
	428	88	1.82		-0.466667		-1.82		428	70	0.65		-0.166667		-0.65
	429	88	1.82		-0.466667		-1.82		429	70	0.65		-0.166667		-0.65
	430	88	1.82		-0.466667		-1.82		430	70	0.65		-0.166667		-0.65
	431	88	1.82		-0.466667		-1.82		431	70	0.65		-0.166667		-0.65
	432	88	1.82		-0.466667		-1.82		432	70	0.65		-0.166667		-0.65
	433	88	1.82		-0.466667		-1.82		433	70	0.65		-0.166667		-0.65
	434	88	1.82		-0.466667		-1.82		434	70	0.65		-0.166667		-0.65
	435	88	1.82		-0.466667		-1.82		435	70	0.65		-0.166667		-0.65
	436	87	1.755		-0.45		-1.755		436	70	0.65		-0.166667		-0.65
	437	87	1.755		-0.45		-1.755		437	71	0.715		-0.183333		-0.715
	438	87	1.755		-0.45		-1.755		438	71	0.715		-0.183333		-0.715
	439	87	1.755		-0.45		-1.755		439	71	0.715		-0.183333		-0.715
	440	87	1.755		-0.45		-1.755		440	70	0.65		-0.166667		-0.65
	441	87	1.755		-0.45		-1.755		441	69	0.585		-0.15		-0.585
	442	87	1.755		-0.45		-1.755		442	68	0.52		-0.133333		-0.52
	443	87	1.755		-0.45		-1.755		443	66	0.39		-0.1		-0.39
	444	87	1.755		-0.45		-1.755		444	66	0.39		-0.1		-0.39
	445	63	0		-0.05		-0.195		445	65	0.325		-0.0833333		-0.325
	446	63	0		-0.05		-0.195		446	65	0.325		-0.0833333		-0.325
	447	64	0.26		-0.0666667		-0.26		447	65	0.325		-0.0833333		-0.325
	448	66	0.39		-0.1		-0.39		448	66	0.39		-0.1		-0.39
	449	68	0.52		-0.133333		-0.52		449	67	0.455		-0.116667		-0.455
	450	69	0.585		-0.15		-0.585		450	69	0.585		-0.15		-0.585
	451	71	0.715		-0.183333		-0.715		451	63	0		-0.05		-0.195
	452	73	0.845		-0.216667		-0.845		452	63	0		-0.05		-0.195
	453	74	0.91		-0.233333		-0.91		453	63	0		-0.05		-0.195
	454	74	0.91		-0.233333		-0.91		454	63	0		-0.05		-0.195
	455	75	0.975		-0.25		-0.975		455	63	0		-0.05		-0.195
	456	75	0.975		-0.25		-0.975		456	63	0		-0.05		-0.195
	457	75	0.975		-0.25		-0.975		457	63	0		-0.05		-0.195
	458	75	0.975		-0.25		-0.975		458	63	0		-0.05		-0.195
	459	75	0.975		-0.25		-0.975		459	63	0		-0.05		-0.195
	460	77	1.105		-0.283333		-1.105		460	63	0		-0.05		-0.195
	461	78	1.17		-0.3		-1.17		461	63	0		-0.05		-0.195
	462	79	1.235		-0.316667		-1.235		462	63	0		-0.05		-0.195
	463	80	1.3		-0.333333		-1.3		463	63	0		-0.05		-0.195
	464	80	1.3		-0.333333		-1.3		464	64	0.26		-0.0666667		-0.26
	465	81	1.365		-0.35		-1.365		465	64	0.26		-0.0666667		-0.26
	466	81	1.365		-0.35		-1.365		466	64	0.26		-0.0666667		-0.26
	467	81	1.365		-0.35		-1.365		467	63	0		-0.05		-0.195
	468	82	1.43		-0.366667		-1.43		468	63	0		-0.05		-0.195
	469	82	1.43		-0.366667		-1.43		469	63	0		-0.05		-0.195
	470	83	1.495		-0.383333		-1.495		470	63	0		-0.05		-0.195
	471	84	1.56		-0.4		-1.56		471	63	0		-0.05		-0.195
	472	84	1.56		-0.4		-1.56		472	63	0		-0.05		-0.195
	473	84	1.56		-0.4		-1.56		473	63	0		-0.05		-0.195
	474	71	0.715		-0.183333		-0.715		474	63	0		-0.05		-0.195
	475	71	0.715		-0.183333		-0.715		475	63	0		-0.05		-0.195
	476	72	0.78		-0.2		-0.78		476	63	0		-0.05		-0.195
	477	72	0.78		-0.2		-0.78		477	63	0		-0.05		-0.195
	478	72	0.78		-0.2		-0.78		478	63	0		-0.05		-0.195
	479	73	0.845		-0.216667		-0.845		479	63	0		-0.05		-0.195
	480	73	0.845		-0.216667		-0.845		480	70	0.65		-0.166667		-0.65
	481	73	0.845		-0.216667		-0.845		481	71	0.715		-0.183333		-0.715
	482	72	0.78		-0.2		-0.78		482	72	0.78		-0.2		-0.78
	483	72	0.78		-0.2		-0.78		483	72	0.78		-0.2		-0.78
	484	72	0.78		-0.2		-0.78		484	72	0.78		-0.2		-0.78
	485	72	0.78		-0.2		-0.78		485	72	0.78		-0.2		-0.78
	486	72	0.78		-0.2		-0.78		486	71	0.715		-0.183333		-0.715
	487	72	0.78		-0.2		-0.78		487	70	0.65		-0.166667		-0.65
	488	72	0.78		-0.2		-0.78		488	60	0		0		0
	489	72	0.78		-0.2		-0.78		489	60	0		0		0
	490	72	0.78		-0.2		-0.78		490	60	0		0		0
	491	72	0.78		-0.2		-0.78		491	60	0		0		0
	492	73	0.845		-0.216667		-0.845		492	60	0		0		0
	493	75	0.975		-0.25		-0.975		493	60	0		0		0
	494	77	1.105		-0.283333		-1.105		494	60	0		0		0
	495	78	1.17		-0.3		-1.17		495	60	0		0		0
	496	79	1.235		-0.316667		-1.235		496	61	0		-0.0166667		-0.065
	497	80	1.3		-0.333333		-1.3		497	77	1.105		-0.283333		-1.105
	498	80	1.3		-0.333333		-1.3		498	77	1.105		-0.283333		-1.105
	499	81	1.365		-0.35		-1.365		499	78	1.17		-0.3		-1.17
	500	81	1.365		-0.35		-1.365		500	78	1.17		-0.3		-1.17
	501	82	1.43		-0.366667		-1.43		501	78	1.17		-0.3		-1.17
	502	82	1.43		-0.366667		-1.43		502	77	1.105		-0.283333		-1.105
	503	82	1.43		-0.366667		-1.43		503	77	1.105		-0.283333		-1.105
	504	82	1.43		-0.366667		-1.43		504	77	1.105		-0.283333		-1.105
	505	82	1.43		-0.366667		-1.43		505	77	1.105		-0.283333		-1.105
	506	82	1.43		-0.366667		-1.43		506	76	1.04		-0.266667		-1.04
	507	85	1.625		-0.416667		-1.625		507	76	1.04		-0.266667		-1.04
	508	75	0.975		-0.25		-0.975		508	75	0.975		-0.25		-0.975
	509	75	0.975		-0.25		-0.975		509	74	0.91		-0.233333		-0.91
	510	75	0.975		-0.25		-0.975		510	74	0.91		-0.233333		-0.91
	511	75	0.975		-0.25		-0.975		511	74	0.91		-0.233333		-0.91
	512	75	0.975		-0.25		-0.975		512	74	0.91		-0.233333		-0.91
	513	76	1.04		-0.266667		-1.04		513	73	0.845		-0.216667		-0.845
	514	79	1.235		-0.316667		-1.235		514	73	0.845		-0.216667		-0.845
	515	82	1.43		-0.366667		-1.43		515	72	0.78		-0.2		-0.78
	516	83	1.495		-0.383333		-1.495		516	71	0.715		-0.183333		-0.715
	517	84	1.56		-0.4		-1.56		517	70	0.65		-0.166667		-0.65
	518	89	1.885		-0.483333		-1.885		518	70	0.65		-0.166667		-0.65
	519	84	1.56		-0.4		-1.56		519	69	0.585		-0.15		-0.585
	520	83	1.495		-0.383333		-1.495		520	78	1.17		-0.3		-1.17
	521	83	1.495		-0.383333		-1.495		521	78	1.17		-0.3		-1.17
	522	83	1.495		-0.383333		-1.495		522	78	1.17		-0.3		-1.17
	523	83	1.495		-0.383333		-1.495		523	78	1.17		-0.3		-1.17
	524	83	1.495		-0.383333		-1.495		524	77	1.105		-0.283333		-1.105
	525	83	1.495		-0.383333		-1.495		525	76	1.04		-0.266667		-1.04
	526	83	1.495		-0.383333		-1.495		526	75	0.975		-0.25		-0.975
	527	83	1.495		-0.383333		-1.495		527	74	0.91		-0.233333		-0.91
	528	83	1.495		-0.383333		-1.495		528	74	0.91		-0.233333		-0.91
	529	82	1.43		-0.366667		-1.43		529	76	1.04		-0.266667		-1.04
	530	82	1.43		-0.366667		-1.43		530	77	1.105		-0.283333		-1.105
	531	82	1.43		-0.366667		-1.43		531	77	1.105		-0.283333		-1.105
	532	82	1.43		-0.366667		-1.43		532	76	1.04		-0.266667		-1.04
	533	81	1.365		-0.35		-1.365		533	70	0.65		-0.166667		-0.65
	534	81	1.365		-0.35		-1.365		534	69	0.585		-0.15		-0.585
	535	81	1.365		-0.35		-1.365		535	69	0.585		-0.15		-0.585
	536	80	1.3		-0.333333		-1.3		536	69	0.585		-0.15		-0.585
	537	79	1.235		-0.316667		-1.235		537	68	0.52		-0.133333		-0.52
	538	78	1.17		-0.3		-1.17		538	68	0.52		-0.133333		-0.52
	539	77	1.105		-0.283333		-1.105		539	67	0.455		-0.116667		-0.455
	540	77	1.105		-0.283333		-1.105		540	66	0.39		-0.1		-0.39
	541	76	1.04		-0.266667		-1.04		541	66	0.39		-0.1		-0.39
	542	76	1.04		-0.266667		-1.04		542	66	0.39		-0.1		-0.39
	543	75	0.975		-0.25		-0.975		543	66	0.39		-0.1		-0.39
	544	61	0		-0.0166667		-0.065		544	66	0.39		-0.1		-0.39
	545	61	0		-0.0166667		-0.065		545	66	0.39		-0.1		-0.39
	546	61	0		-0.0166667		-0.065		546	66	0.39		-0.1		-0.39
	547	61	0		-0.0166667		-0.065		547	65	0.325		-0.0833333		-0.325
	548	90	1.95		-0.5		-1.95		548	65	0.325		-0.0833333		-0.325
	549	89	1.885		-0.483333		-1.885		549	64	0.26		-0.0666667		-0.26
	550	89	1.885		-0.483333		-1.885		550	64	0.26		-0.0666667		-0.26
	551	88	1.82		-0.466667		-1.82		551	64	0.26		-0.0666667		-0.26
	552	88	1.82		-0.466667		-1.82		552	63	0		-0.05		-0.195
	553	87	1.755		-0.45		-1.755		553	62	0		-0.0333333		-0.13
	554	87	1.755		-0.45		-1.755		554	62	0		-0.0333333		-0.13
	555	87	1.755		-0.45		-1.755		555	62	0		-0.0333333		-0.13
	556	87	1.755		-0.45		-1.755		556	62	0		-0.0333333		-0.13
	557	87	1.755		-0.45		-1.755		557	62	0		-0.0333333		-0.13
	558	87	1.755		-0.45		-1.755		558	62	0		-0.0333333		-0.13
	559	86	1.69		-0.433333		-1.69		559	63	0		-0.05		-0.195
	560	86	1.69		-0.433333		-1.69		560	63	0		-0.05		-0.195
	561	86	1.69		-0.433333		-1.69		561	63	0		-0.05		-0.195
	562	85	1.625		-0.416667		-1.625		562	63	0		-0.05		-0.195
	563	81	1.365		-0.35		-1.365		563	63	0		-0.05		-0.195
	564	81	1.365		-0.35		-1.365		564	63	0		-0.05		-0.195
	565	81	1.365		-0.35		-1.365		565	65	0.325		-0.0833333		-0.325
	566	81	1.365		-0.35		-1.365		566	63	0		-0.05		-0.195
	567	81	1.365		-0.35		-1.365		567	62	0		-0.0333333		-0.13
	568	81	1.365		-0.35		-1.365		568	62	0		-0.0333333		-0.13
	569	81	1.365		-0.35		-1.365		569	61	0		-0.0166667		-0.065
	570	80	1.3		-0.333333		-1.3		570	61	0		-0.0166667		-0.065
	571	79	1.235		-0.316667		-1.235		571	62	0		-0.0333333		-0.13
	572	79	1.235		-0.316667		-1.235		572	62	0		-0.0333333		-0.13
	573	80	1.3		-0.333333		-1.3		573	63	0		-0.05		-0.195
	574	80	1.3		-0.333333		-1.3		574	64	0.26		-0.0666667		-0.26
	575	84	1.56		-0.4		-1.56		575	64	0.26		-0.0666667		-0.26
	576	81	1.365		-0.35		-1.365		576	65	0.325		-0.0833333		-0.325
	577	81	1.365		-0.35		-1.365		577	65	0.325		-0.0833333		-0.325
	578	80	1.3		-0.333333		-1.3		578	66	0.39		-0.1		-0.39
	579	80	1.3		-0.333333		-1.3		579	66	0.39		-0.1		-0.39
	580	79	1.235		-0.316667		-1.235		580	66	0.39		-0.1		-0.39
	581	79	1.235		-0.316667		-1.235		581	72	0.78		-0.2		-0.78
	582	78	1.17		-0.3		-1.17		582	73	0.845		-0.216667		-0.845
	583	77	1.105		-0.283333		-1.105		583	74	0.91		-0.233333		-0.91
	584	76	1.04		-0.266667		-1.04		584	75	0.975		-0.25		-0.975
	585	75	0.975		-0.25		-0.975		585	75	0.975		-0.25		-0.975
	586	74	0.91		-0.233333		-0.91		586	75	0.975		-0.25		-0.975
	587	73	0.845		-0.216667		-0.845		587	75	0.975		-0.25		-0.975
	588	72	0.78		-0.2		-0.78		588	74	0.91		-0.233333		-0.91
	589	72	0.78		-0.2		-0.78		589	73	0.845		-0.216667		-0.845
	590	71	0.715		-0.183333		-0.715		590	73	0.845		-0.216667		-0.845
	591	71	0.715		-0.183333		-0.715		591	74	0.91		-0.233333		-0.91
	592	71	0.715		-0.183333		-0.715		592	74	0.91		-0.233333		-0.91
	593	71	0.715		-0.183333		-0.715		593	75	0.975		-0.25		-0.975
	594	71	0.715		-0.183333		-0.715		594	75	0.975		-0.25		-0.975
	595	71	0.715		-0.183333		-0.715		595	75	0.975		-0.25		-0.975
	596	70	0.65		-0.166667		-0.65		596	61	0		-0.0166667		-0.065
	597	70	0.65		-0.166667		-0.65		597	61	0		-0.0166667		-0.065
	598	70	0.65		-0.166667		-0.65		598	61	0		-0.0166667		-0.065
	599	69	0.585		-0.15		-0.585		599	61	0		-0.0166667		-0.065
	600	68	0.52		-0.133333		-0.52		600	61	0		-0.0166667		-0.065
	601	66	0.39		-0.1		-0.39		601	61	0		-0.0166667		-0.065
	602	64	0.26		-0.0666667		-0.26		602	61	0		-0.0166667		-0.065
	603	63	0		-0.05		-0.195		603	61	0		-0.0166667		-0.065
	604	62	0		-0.0333333		-0.13		604	60	0		0		0
	605	59	0		0.0166667		0.065		605	59	0		0.0166667		0.065
	606	57	0		0.05		0.195		606	59	0		0.0166667		0.065
	607	56	0.26		0.0666667		0.26		607	59	0		0.0166667		0.065
	608	92	2.08		-0.533333		-2.08		608	59	0		0.0166667		0.065
	609	93	2.145		-0.55		-2.145		609	59	0		0.0166667		0.065
	610	94	2.21		-0.566667		-2.21		610	60	0		0		0
	611	106	2.99		-0.766667		-2.99		611	61	0		-0.0166667		-0.065
	612	103	2.795		-0.716667		-2.795		612	62	0		-0.0333333		-0.13
	613	100	2.6		-0.666667		-2.6		613	63	0		-0.05		-0.195
	614	97	2.405		-0.616667		-2.405		614	63	0		-0.05		-0.195
	615	96	2.34		-0.6		-2.34		615	64	0.26		-0.0666667		-0.26
	616	95	2.275		-0.583333		-2.275		616	66	0.39		-0.1		-0.39
	617	94	2.21		-0.566667		-2.21		617	69	0.585		-0.15		-0.585
	618	93	2.145		-0.55		-2.145		618	63	0		-0.05		-0.195
	619	92	2.08		-0.533333		-2.08		619	63	0		-0.05		-0.195
	620	91	2.015		-0.516667		-2.015		620	62	0		-0.0333333		-0.13
	621	90	1.95		-0.5		-1.95		621	61	0		-0.0166667		-0.065
	622	89	1.885		-0.483333		-1.885		622	61	0		-0.0166667		-0.065
	623	89	1.885		-0.483333		-1.885		623	61	0		-0.0166667		-0.065
	624	89	1.885		-0.483333		-1.885		624	61	0		-0.0166667		-0.065
	625	89	1.885		-0.483333		-1.885		625	62	0		-0.0333333		-0.13
	626	89	1.885		-0.483333		-1.885		626	62	0		-0.0333333		-0.13
	627	95	2.275		-0.583333		-2.275		627	62	0		-0.0333333		-0.13
	628	85	1.625		-0.416667		-1.625		628	63	0		-0.05		-0.195
	629	81	1.365		-0.35		-1.365		629	64	0.26		-0.0666667		-0.26
	630	80	1.3		-0.333333		-1.3		630	67	0.455		-0.116667		-0.455
	631	79	1.235		-0.316667		-1.235		631	70	0.65		-0.166667		-0.65
	632	79	1.235		-0.316667		-1.235		632	71	0.715		-0.183333		-0.715
	633	78	1.17		-0.3		-1.17		633	72	0.78		-0.2		-0.78
	634	78	1.17		-0.3		-1.17		634	72	0.78		-0.2		-0.78
	635	78	1.17		-0.3		-1.17		635	73	0.845		-0.216667		-0.845
	636	78	1.17		-0.3		-1.17		636	64	0.26		-0.0666667		-0.26
	637	77	1.105		-0.283333		-1.105		637	64	0.26		-0.0666667		-0.26
	638	73	0.845		-0.216667		-0.845		638	64	0.26		-0.0666667		-0.26
	639	71	0.715		-0.183333		-0.715		639	64	0.26		-0.0666667		-0.26
	640	70	0.65		-0.166667		-0.65		640	65	0.325		-0.0833333		-0.325
	641	70	0.65		-0.166667		-0.65		641	67	0.455		-0.116667		-0.455
	642	70	0.65		-0.166667		-0.65		642	68	0.52		-0.133333		-0.52
	643	70	0.65		-0.166667		-0.65		643	68	0.52		-0.133333		-0.52
	644	70	0.65		-0.166667		-0.65		644	68	0.52		-0.133333		-0.52
	645	70	0.65		-0.166667		-0.65		645	74	0.91		-0.233333		-0.91
	646	70	0.65		-0.166667		-0.65		646	73	0.845		-0.216667		-0.845
	647	69	0.585		-0.15		-0.585		647	68	0.52		-0.133333		-0.52
	648	74	0.91		-0.233333		-0.91		648	68	0.52		-0.133333		-0.52
	649	77	1.105		-0.283333		-1.105		649	67	0.455		-0.116667		-0.455
	650	78	1.17		-0.3		-1.17		650	67	0.455		-0.116667		-0.455
	651	79	1.235		-0.316667		-1.235		651	68	0.52		-0.133333		-0.52
	652	80	1.3		-0.333333		-1.3		652	69	0.585		-0.15		-0.585
	653	81	1.365		-0.35		-1.365		653	72	0.78		-0.2		-0.78
	654	81	1.365		-0.35		-1.365		654	63	0		-0.05		-0.195
	655	81	1.365		-0.35		-1.365		655	62	0		-0.0333333		-0.13
	656	81	1.365		-0.35		-1.365		656	62	0		-0.0333333		-0.13
	657	81	1.365		-0.35		-1.365		657	61	0		-0.0166667		-0.065
	658	81	1.365		-0.35		-1.365		658	61	0		-0.0166667		-0.065
	659	81	1.365		-0.35		-1.365		659	61	0		-0.0166667		-0.065
	660	80	1.3		-0.333333		-1.3		660	60	0		0		0
	661	79	1.235		-0.316667		-1.235		661	60	0		0		0
	662	78	1.17		-0.3		-1.17		662	60	0		0		0
	663	78	1.17		-0.3		-1.17		663	61	0		-0.0166667		-0.065
	664	80	1.3		-0.333333		-1.3		664	62	0		-0.0333333		-0.13
	665	81	1.365		-0.35		-1.365		665	63	0		-0.05		-0.195
	666	82	1.43		-0.366667		-1.43		666	63	0		-0.05		-0.195
	667	82	1.43		-0.366667		-1.43		667	63	0		-0.05		-0.195
	668	82	1.43		-0.366667		-1.43		668	64	0.26		-0.0666667		-0.26
	669	83	1.495		-0.383333		-1.495		669	64	0.26		-0.0666667		-0.26
	670	83	1.495		-0.383333		-1.495		670	64	0.26		-0.0666667		-0.26
	671	84	1.56		-0.4		-1.56		671	64	0.26		-0.0666667		-0.26
	672	84	1.56		-0.4		-1.56		672	64	0.26		-0.0666667		-0.26
	673	84	1.56		-0.4		-1.56		673	64	0.26		-0.0666667		-0.26
	674	84	1.56		-0.4		-1.56		674	63	0		-0.05		-0.195
	675	85	1.625		-0.416667		-1.625		675	62	0		-0.0333333		-0.13
	676	85	1.625		-0.416667		-1.625		676	61	0		-0.0166667		-0.065
	677	85	1.625		-0.416667		-1.625		677	60	0		0		0
	678	88	1.82		-0.466667		-1.82		678	60	0		0		0
	679	90	1.95		-0.5		-1.95		679	60	0		0		0
	680	91	2.015		-0.516667		-2.015		680	61	0		-0.0166667		-0.065
	681	92	2.08		-0.533333		-2.08		681	61	0		-0.0166667		-0.065
	682	93	2.145		-0.55		-2.145		682	61	0		-0.0166667		-0.065
	683	85	1.625		-0.416667		-1.625		683	61	0		-0.0166667		-0.065
	684	85	1.625		-0.416667		-1.625		684	62	0		-0.0333333		-0.13
	685	85	1.625		-0.416667		-1.625		685	62	0		-0.0333333		-0.13
	686	85	1.625		-0.416667		-1.625		686	63	0		-0.05		-0.195
	687	86	1.69		-0.433333		-1.69		687	64	0.26		-0.0666667		-0.26
	688	86	1.69		-0.433333		-1.69		688	64	0.26		-0.0666667		-0.26
	689	87	1.755		-0.45		-1.755		689	65	0.325		-0.0833333		-0.325
	690	87	1.755		-0.45		-1.755		690	65	0.325		-0.0833333		-0.325
	691	88	1.82		-0.466667		-1.82		691	66	0.39		-0.1		-0.39
	692	88	1.82		-0.466667		-1.82		692	67	0.455		-0.116667		-0.455
	693	89	1.885		-0.483333		-1.885		693	68	0.52		-0.133333		-0.52
	694	90	1.95		-0.5		-1.95		694	68	0.52		-0.133333		-0.52
	695	91	2.015		-0.516667		-2.015		695	71	0.715		-0.183333		-0.715
	696	92	2.08		-0.533333		-2.08		696	68	0.52		-0.133333		-0.52
	697	93	2.145		-0.55		-2.145		697	67	0.455		-0.116667		-0.455
	698	74	0.91		-0.233333		-0.91		698	66	0.39		-0.1		-0.39
	699	75	0.975		-0.25		-0.975		699	65	0.325		-0.0833333		-0.325
	700	76	1.04		-0.266667		-1.04		700	65	0.325		-0.0833333		-0.325
	701	76	1.04		-0.266667		-1.04		701	65	0.325		-0.0833333		-0.325
	702	78	1.17		-0.3		-1.17		702	72	0.78		-0.2		-0.78
	703	79	1.235		-0.316667		-1.235		703	72	0.78		-0.2		-0.78
	704	80	1.3		-0.333333		-1.3		704	72	0.78		-0.2		-0.78
	705	81	1.365		-0.35		-1.365		705	71	0.715		-0.183333		-0.715
	706	82	1.43		-0.366667		-1.43		706	68	0.52		-0.133333		-0.52
	707	83	1.495		-0.383333		-1.495		707	65	0.325		-0.0833333		-0.325
	708	84	1.56		-0.4		-1.56		708	65	0.325		-0.0833333		-0.325
	709	85	1.625		-0.416667		-1.625		709	64	0.26		-0.0666667		-0.26
	710	86	1.69		-0.433333		-1.69		710	63	0		-0.05		-0.195
	711	87	1.755		-0.45		-1.755		711	62	0		-0.0333333		-0.13
	712	88	1.82		-0.466667		-1.82		712	61	0		-0.0166667		-0.065
	713	88	1.82		-0.466667		-1.82		713	60	0		0		0
	714	89	1.885		-0.483333		-1.885		714	60	0		0		0
	715	90	1.95		-0.5		-1.95		715	60	0		0		0
	716	90	1.95		-0.5		-1.95		716	60	0		0		0
	717	91	2.015		-0.516667		-2.015		717	60	0		0		0
	718	91	2.015		-0.516667		-2.015		718	60	0		0		0
	719	92	2.08		-0.533333		-2.08		719	60	0		0		0
	720	93	2.145		-0.55		-2.145		720	60	0		0		0
	721	94	2.21		-0.566667		-2.21		721	67	0.455		-0.116667		-0.455
	722	94	2.21		-0.566667		-2.21		722	68	0.52		-0.133333		-0.52
	723	94	2.21		-0.566667		-2.21		723	60	0		0		0
	724	94	2.21		-0.566667		-2.21		724	60	0		0		0
	725	94	2.21		-0.566667		-2.21		725	60	0		0		0
	726	95	2.275		-0.583333		-2.275		726	60	0		0		0
	727	96	2.34		-0.6		-2.34		727	60	0		0		0
	728	98	2.47		-0.633333		-2.47		728	60	0		0		0
	729	84	1.56		-0.4		-1.56		729	60	0		0		0
	730	75	0.975		-0.25		-0.975		730	60	0		0		0
	731	75	0.975		-0.25		-0.975		731	60	0		0		0
	732	75	0.975		-0.25		-0.975		732	61	0		-0.0166667		-0.065
	733	76	1.04		-0.266667		-1.04		733	61	0		-0.0166667		-0.065
	734	77	1.105		-0.283333		-1.105		734	62	0		-0.0333333		-0.13
	735	78	1.17		-0.3		-1.17		735	64	0.26		-0.0666667		-0.26
	736	79	1.235		-0.316667		-1.235		736	65	0.325		-0.0833333		-0.325
	737	80	1.3		-0.333333		-1.3		737	66	0.39		-0.1		-0.39
	738	81	1.365		-0.35		-1.365		738	66	0.39		-0.1		-0.39
	739	81	1.365		-0.35		-1.365		739	66	0.39		-0.1		-0.39
	740	82	1.43		-0.366667		-1.43		740	66	0.39		-0.1		-0.39
	741	82	1.43		-0.366667		-1.43		741	66	0.39		-0.1		-0.39
	742	83	1.495		-0.383333		-1.495		742	66	0.39		-0.1		-0.39
	743	84	1.56		-0.4		-1.56		743	66	0.39		-0.1		-0.39
	744	85	1.625		-0.416667		-1.625		744	66	0.39		-0.1		-0.39
	745	90	1.95		-0.5		-1.95		745	66	0.39		-0.1		-0.39
	746	92	2.08		-0.533333		-2.08		746	66	0.39		-0.1		-0.39
	747	94	2.21		-0.566667		-2.21		747	66	0.39		-0.1		-0.39
	748	101	2.665		-0.683333		-2.665		748	66	0.39		-0.1		-0.39
	749	101	2.665		-0.683333		-2.665		749	66	0.39		-0.1		-0.39
	750	100	2.6		-0.666667		-2.6		750	66	0.39		-0.1		-0.39
	751	70	0.65		-0.166667		-0.65		751	65	0.325		-0.0833333		-0.325
	752	93	2.145		-0.55		-2.145		752	65	0.325		-0.0833333		-0.325
	753	91	2.015		-0.516667		-2.015		753	64	0.26		-0.0666667		-0.26
	754	89	1.885		-0.483333		-1.885		754	62	0		-0.0333333		-0.13

## Sheet: Figure s8
	Supplementary Figure 8b
	siControl	siNET1#5	siNET1#6
Experiment 1	1.24669	0.941386	0.994651
	1.07052	0.887237	0.804033
	1.04393	0.870431	0.94403
	1.36387	0.649742	0.553691
	1.02622	0.74974	0.572638
	0.937885	0.68332	0.713659
	1.00135	0.992151	0.513713				Supplementary figure 8b - Kruskal-Wallis test
	1.37071	0.539378	0.473634
	1.15303	0.700797	0.832545				Dunn's multiple comparisons test	Mean rank diff.	Significant?	Summary	Adjusted P Value
	1.05365	0.692651	0.59874				siControl vs. siNET1#5	51.56	Yes	****	<0.0001
	0.983554	0.752997	0.597468				siControl vs. siNET1#6	35.55	Yes	**	0.0011
	1.19206	0.733677	0.888103
	1.09688	0.743926	0.812565
	1.05326	0.576693	0.897403
	1.1525	0.723842	0.894428
	0.965662	0.7962	0.744728
	0.902414	0.856024	0.358448
	1.27859	0.71662	0.338027
	1.30934	0.726378	0.562804
	0.890255	1.07054	0.483375
	0.705488	0.559094	0.595196
	0.923205	1.24149	0.551878
	0.763479
	0.510481
	0.668705
	1.01088
	0.673766
	0.651604
Experiment 2	1.02999	1.23637	0.553949
	0.975656	0.540576	1.76323
	1.09093	0.87938	0.536867
	1.37729	0.486531	0.665759
	1.14432	0.823182	1.07258
	0.88745	0.663747	0.817552
	0.613491	0.631227	0.755961
	0.529014	1.02504	0.864363
	1.34879	0.724705	0.784932
	0.926253	0.473058	1.75954
	1.66111	0.666365	1.13422
	0.80859	0.758372	0.894285
	1.23236	0.57286	0.482714
	0.440861	0.494586	1.03789
	1.20434	0.449945	0.679349
	0.732722	0.599261	0.736126
	1.35194	1.14636	0.75931
	0.84662	1.2443	1.61262
	0.832374	0.542171	0.613938
	0.791363	0.65221	0.628623
	1.49579	0.527611	1.00706
	0.678758	0.510108	0.372066
		1.52316	0.911385
		0.56749	0.941134
Experiment 3	1.10546	1.90401	0.790621
	0.874836	0.471227	1.19591
	2.03046	0.405277	0.556853
	0.893574	0.856593	0.414301
	1.41424	0.632568	0.516608
	1.81771	0.465191	0.597539
	0.67056	0.984958	0.562861
	0.765579	0.887173	0.908917
	0.544407	0.566596	0.806844
	0.763428	0.936836	1.65525
	1.45442	0.505633	2.56068
	0.642808	0.478862	1.40684
	0.87444	0.597579	0.952474
	0.736647	0.545081	0.956576
	0.52216	0.51904	0.757503
	1.72272	0.44514	0.789612
	0.581287	0.463628	1.00344
	0.56455	0.651404	1.39284
	0.914243	0.556223	0.526217
	0.431276	0.566414	0.605803
	2.18601	0.564423	0.866649
	0.731669	0.73749	0.404148
	0.757522	1.21986
		0.706304
